# Supplementary material for: Bruguiera gymnorhiza (L.) Lam. at the Forefront of Pharma to Confront Zika Virus and Microbial Infections—An In Vitro and In Silico Perspective
Source: Molecules. 2021 Sep 23;26(19):5768. doi: 10.3390/molecules26195768 (PMC8510246; doi:10.3390/molecules26195768)
Supplement: Supplementary file 1 [file molecules-26-05768-s001.zip]

Archive with 12 entries (9 files):
- SUPPLEMENTAL MATERIALS/
- SUPPLEMENTAL MATERIALS/Identified_compounds_Bruguiera_Fruit.xlsx
- __MACOSX/
- __MACOSX/SUPPLEMENTAL MATERIALS/
- __MACOSX/SUPPLEMENTAL MATERIALS/._Identified_compounds_Bruguiera_Fruit.xlsx
- SUPPLEMENTAL MATERIALS/Identified_compounds_Bruguiera_Leaf.xlsx
- __MACOSX/SUPPLEMENTAL MATERIALS/._Identified_compounds_Bruguiera_Leaf.xlsx
- SUPPLEMENTAL MATERIALS/Identified_compounds_Bruguiera_Root.xlsx
- __MACOSX/SUPPLEMENTAL MATERIALS/._Identified_compounds_Bruguiera_Root.xlsx
- SUPPLEMENTAL MATERIALS/Identified_compounds_Bruguiera_Twig.xlsx
- __MACOSX/SUPPLEMENTAL MATERIALS/._Identified_compounds_Bruguiera_Twig.xlsx
- __MACOSX/._SUPPLEMENTAL MATERIALS
