# Supplementary material for: Bruguiera gymnorhiza (L.) Lam. at the Forefront of Pharma to Confront Zika Virus and Microbial Infections—An In Vitro and In Silico Perspective
Source: Molecules. 2021 Sep 23;26(19):5768. doi: 10.3390/molecules26195768 (PMC8510246; doi:10.3390/molecules26195768)
Supplement: Supplementary file 1 [file molecules-26-05768-s001.zip › SUPPLEMENTAL MATERIALS/Identified_compounds_Bruguiera_Fruit.xlsx]

## Sheet: Bruguiera_fruit_MeOH
No.	Name	Formula	Rt	[M + H]+	[M - H]-	Fragment 1	Fragment 2	Fragment 3	Fragment 4	Fragment 5	Literature
1	Quinic acid	C7H12O6	1.21		191.056	173.045	127.039	111.044	93.0331	85.028
2	Citric acid	C6H8O7	1.33		191.019	173.008	129.018	111.007	87.0073	85.028
3	Brugierol	C3H6O2S2	1.63	138.989		120.978	102.968	92.9832	86.9904		2
4	Gallocatechin (Casuarin, Gallocatechol)	C15H14O7	4.61		305.066	261.077	219.066	179.034	137.023	125.023
5	Protocatechuic acid (3,4-Dihydroxybenzoic acid)	C7H6O4	4.71		153.019	109.028	108.02	91.0177	81.0329
6	Neochlorogenic acid (5-O-Caffeoylquinic acid)	C16H18O9	8.68	355.103		163.039	145.029	135.044	117.034	89.039
7	Procyanidin B isomer 1	C30H26O12	11.26		577.135	425.086	407.078	289.072	161.023	125.023
8	Procyanidin B isomer 2	C30H26O12	12.09		577.135	425.089	407.077	289.072	161.023	125.023
9	3-O-(4-Coumaroyl)quinic acid	C16H18O8	12.46		337.092	191.056	173.045	163.039	119.049	93.0331
101	Catechin	C15H14O6	13.32		289.071	245.082	205.05	203.071	125.023	109.028
111	Epigallocatechin (Epigallocatechol)	C15H14O7	13.62		305.066	261.075	219.066	179.035	137.024	125.023
121	Chlorogenic acid (3-O-Caffeoylquinic acid)	C16H18O9	14.24	355.103		163.039	145.029	135.044	117.034	89.039
13	3-O-Feruloylquinic acid	C17H20O9	14.48		367.103	193.05	191.056	173.044	134.036	93.033
14	Ampelopsin (Ampeloptin, Dihydromyricetin)	C15H12O8	14.7		319.045	301.035	193.014	178.998	153.018	125.023
15	Procyanidin B isomer 3	C30H26O12	15.23		577.135	425.089	407.077	289.072	161.023	125.023
161	Vanillin	C8H8O3	15.49	153.055		125.06	111.044	110.037	93.034	65.0393
17	Chryptochlorogenic acid (4-O-Caffeoylquinic acid)	C16H18O9	15.56	355.103		163.039	145.029	135.044	117.034	89.039
181	Epicatechin	C15H14O6	17.08		289.071	245.082	205.05	203.071	125.023	109.028
19	4-O-(4-Coumaroyl)quinic acid	C16H18O8	17.53		337.092	191.055	173.045	163.039	119.049	93.0331
20	3-(Benzoyloxy)-2-hydroxypropylglucuronic acid	C16H20O10	17.59		371.098	249.062	231.05	175.024	121.028	113.023
211	4-Coumaric acid	C9H8O3	17.74		163.04	119.049	93.0332
22	Loliolide or Isololiolide	C11H16O3	18.22	197.118		179.107	161.096	135.117	133.101	107.086
23	4-O-Feruloylquinic acid	C17H20O9	18.52		367.103	193.05	191.057	173.044	134.036	93.0331
24	Indole-3-lactic acid	C11H11NO3	18.79		204.066	186.056	158.06	142.065	128.049	72.9917
25	Ferulic acid	C10H10O4	19.27		193.05	178.026	149.06	137.023	134.036	121.028
26	Loliolide or Isololiolide	C11H16O3	19.51	197.118		179.107	161.096	135.117	133.101	107.086
27	4-Hydroxy-3-methoxycinnamaldehyde (Coniferyl aldehyde)	C10H10O3	20	179.071		161.06	147.044	133.065	119.049	55.0186
28	Myricetin-3-O-rutinoside	C27H30O17	21.03		625.14	317.031	316.023	287.021	271.025	178.998
29	Cinchonain I isomer 1	C24H20O9	21.29		451.103	341.068	217.014	189.018
30	Theaflavin	C29H24O12	21.67		565.135	427.102	271.061	259.06	139.039
31	Cinchonain I isomer 2	C24H20O9	22.29		451.103	341.068	217.014	189.018
32	Methoxy-tetrahydroxy(iso)flavone isomer 1	C16H12O7	22.68		315.05	300.027	299.02	272.032	256.037
331	Isoquercitrin (Hirsutrin, Quercetin-3-O-glucoside)	C21H20O12	22.93		463.088	301.037	300.028	271.024	255.03	178.997
341	Rutin (Quercetin-3-O-rutinoside)	C27H30O16	23.03	611.161		465.1	303.05	129.055	85.029	71.0498
35	Azelaic acid	C9H16O4	24.48		187.097	169.086	143.107	125.096	123.08	97.0645
36	Methoxy-trihydroxy(iso)flavone	C16H12O6	24.71		299.056	284.034	283.025	256.039	133.028
37	Kaempferol-3-O-rutinoside (Nicotiflorin)	C27H30O15	24.87		593.151	327.053	285.042	284.034	255.031	227.034
38	Gramrione (5,5'-Dimethoxy-3',4',7-trihydroxyflavone)	C17H14O7	25.03		329.066	314.044	299.02	271.025			1
39	Dihydroxy-trimethoxy(iso)flavone	C18H16O7	26.91		343.082	328.059	327.051	313.036	299.056	285.04
401	Naringenin (4',5,7-Trihydroxyflavanone)	C15H12O5	27.22		271.061	177.018	151.003	119.049	107.013	93.0331
41	Sebacic acid	C10H18O4	27.99		201.113	183.102	157.122	139.112	111.08
42	Methoxy-tetrahydroxy(iso)flavone isomer 2	C16H12O7	28.1		315.05	300.029	272.032	256.037
43	Bruguierol A	C12H14O2	36.07	191.107		173.096	161.096	147.081	135.081	107.05	3
44	Lupeol caffeate	C39H56O4	52.73		587.41	179.034	161.024	135.044			6
45	Lupeol coumarate	C39H56O3	54.53		571.415	163.039	145.029	119.049			6
	1 Confirmed by standard
	1. Raihan, S. M. Abu, ACGC Chemical Research Communicationas, 2, 21 (1994)
	2. Homhual, S, Zhang, H-J., Bunypraphatsara, N., Kondratyuk, T. P., Santarsiero, B. D., Mesecar, A. D., Herunsalee, A., Chaukul, W., Pezzuto, J. M., Fong, H. H. S., Planta Medica, 72, 255 (2006)
	3. Han, L., Huang, X., Sattler, I., Moellmann, U., Fu, H., Lin, W., Grabley, S., Planta Medica, 71, 160 (2005)
	4. Han, L., Huang, X., Sattler, I., Dahse, H.-M., Fu, H., Lin, W., Grabley, S., Journal of Natural Products, 67(9), 1620 (2004)
	5. Subrahmanyam, C., Rao, B. V., Ward, R. S., Hursthouse, M. B., Hibbs, D. E., Phytochemistry, 51, 83 (1999)
	6. Chumkaew, P., Kato, S., Chantrapromma, K., Chemical and Pharmaceutical Bulletin, 53(1), 95 (2005)
	7. Yang, Y. L., Chang, F. R., Wu, C. C., Wang, W. Y., Wu, Y. C., Journal of Natural Products, 65(10), 1462 (2002)

## Sheet: Bruguiera_fruit_decoction
No.	Name	Formula	Rt	[M + H]+	[M - H]-	Fragment 1	Fragment 2	Fragment 3	Fragment 4	Fragment 5	Literature
1	Quinic acid	C7H12O6	1.21		191.056	173.045	127.039	111.044	93.0332	85.028
2	Citric acid	C6H8O7	1.56		191.019	173.008	129.018	111.007	87.0073	85.0281
3	Brugierol	C3H6O2S2	1.64	138.989		120.978	102.968	92.9832	86.9904		2
4	Gallocatechin (Casuarin, Gallocatechol)	C15H14O7	4.58		305.066	261.077	219.066	179.034	137.023	125.023
5	Protocatechuic acid (3,4-Dihydroxybenzoic acid)	C7H6O4	4.65		153.019	109.028	108.02	91.0177	81.0329
6	Neochlorogenic acid (5-O-Caffeoylquinic acid)	C16H18O9	8.64	355.103		163.039	145.029	135.044	117.034	89.039
7	Procyanidin B	C30H26O12	12.05		577.135	425.089	407.078	289.073	161.024	125.023
8	3-O-(4-Coumaroyl)quinic acid	C16H18O8	12.45		337.092	191.056	173.045	163.039	119.049	93.0331
91	Catechin	C15H14O6	13.32		289.071	245.082	205.05	203.071	125.023	109.028
101	Epigallocatechin (Epigallocatechol)	C15H14O7	13.62		305.066	261.077	219.066	179.034	137.023	125.023
111	Chlorogenic acid (3-O-Caffeoylquinic acid)	C16H18O9	14.23	355.103		163.039	145.029	135.044	117.034	89.0389
12	3-O-Feruloylquinic acid	C17H20O9	14.5		367.103	193.05	191.056	173.044	134.036	93.033
13	Ampelopsin (Ampeloptin, Dihydromyricetin)	C15H12O8	14.71		319.045	301.036	193.014	178.997	153.018	125.023
141	Vanillin	C8H8O3	15.51	153.055		125.06	111.044	110.037	93.034	65.0393
15	Chryptochlorogenic acid (4-O-Caffeoylquinic acid)	C16H18O9	15.57	355.103		163.039	145.029	135.044	117.034	89.039
161	Epicatechin	C15H14O6	17.08		289.071	245.082	205.05	203.071	125.023	109.028
17	4-O-(4-Coumaroyl)quinic acid	C16H18O8	17.55		337.092	191.056	173.045	163.039	119.049	93.0331
181	4-Coumaric acid	C9H8O3	17.75		163.04	119.049	93.0332
19	Loliolide or Isololiolide	C11H16O3	18.24	197.118		179.107	161.096	135.117	133.102	107.086
20	4-O-Feruloylquinic acid	C17H20O9	18.52		367.103	193.05	191.057	173.045	134.036	93.033
21	Ferulic acid	C10H10O4	19.31		193.05	178.026	149.06	137.023	134.036	121.028
22	Loliolide or Isololiolide	C11H16O3	19.5	197.118		179.107	161.096	135.117	133.101	107.086
231	Sinapic acid (Sinapinic acid)	C11H12O5	19.86	225.076		207.065	192.042	175.039	147.044	119.049
24	Myricetin-3-O-rutinoside	C27H30O17	21.04		625.14	317.031	316.023	287.02	271.025	178.998
251	Rutin (Quercetin-3-O-rutinoside)	C27H30O16	23.03	611.161		465.096	303.05	129.055	85.029	71.0499
26	Azelaic acid	C9H16O4	24.49		187.097	169.087	143.107	125.096	123.08	97.0646
27	Kaempferol-3-O-rutinoside (Nicotiflorin)	C27H30O15	24.86		593.151	327.053	285.043	284.034	255.03	227.035
28	Gramrione (5,5'-Dimethoxy-3',4',7-trihydroxyflavone)	C17H14O7	25.04		329.066	314.044	299.019	271.025			1
291	Naringenin (4',5,7-Trihydroxyflavanone)	C15H12O5	27.23		271.061	177.019	151.003	119.049	107.012	93.0333
30	Sebacic acid	C10H18O4	28		201.113	183.102	157.122	139.112	111.08
31	Bruguierol A	C12H14O2	36.08	191.107		173.097	161.096	147.081	135.081	107.05	3
	1 Confirmed by standard
	1. Raihan, S. M. Abu, ACGC Chemical Research Communicationas, 2, 21 (1994)
	2. Homhual, S, Zhang, H-J., Bunypraphatsara, N., Kondratyuk, T. P., Santarsiero, B. D., Mesecar, A. D., Herunsalee, A., Chaukul, W., Pezzuto, J. M., Fong, H. H. S., Planta Medica, 72, 255 (2006)
	3. Han, L., Huang, X., Sattler, I., Moellmann, U., Fu, H., Lin, W., Grabley, S., Planta Medica, 71, 160 (2005)
	4. Han, L., Huang, X., Sattler, I., Dahse, H.-M., Fu, H., Lin, W., Grabley, S., Journal of Natural Products, 67(9), 1620 (2004)
	5. Subrahmanyam, C., Rao, B. V., Ward, R. S., Hursthouse, M. B., Hibbs, D. E., Phytochemistry, 51, 83 (1999)
	6. Chumkaew, P., Kato, S., Chantrapromma, K., Chemical and Pharmaceutical Bulletin, 53(1), 95 (2005)
	7. Yang, Y. L., Chang, F. R., Wu, C. C., Wang, W. Y., Wu, Y. C., Journal of Natural Products, 65(10), 1462 (2002)

## Sheet: Bruguiera_fruit_water
No.	Name	Formula	Rt	[M + H]+	[M - H]-	Fragment 1	Fragment 2	Fragment 3	Fragment 4	Fragment 5	Literature
1	Quinic acid	C7H12O6	1.26		191.056	173.045	127.039	111.044	93.033	85.0279
2	Citric acid	C6H8O7	1.3		191.019	173.008	129.018	111.007	87.0072	85.028
3	Brugierol	C3H6O2S2	1.66	138.989		120.978	102.968	92.9832	86.9904		2
4	Gallocatechin (Casuarin, Gallocatechol)	C15H14O7	4.54		305.066	261.077	219.065	179.034	137.023	125.023
5	Protocatechuic acid (3,4-Dihydroxybenzoic acid)	C7H6O4	4.65		153.019	109.028	108.02	91.0173	81.0331
6	Neochlorogenic acid (5-O-Caffeoylquinic acid)	C16H18O9	8.68	355.103		163.039	145.029	135.044	117.034	89.039
7	Procyanidin B	C30H26O12	12.05		577.135	425.088	407.077	289.072	161.023	125.023
8	3-O-(4-Coumaroyl)quinic acid	C16H18O8	12.44		337.092	191.055	173.044	163.039	119.049	93.0331
91	Catechin	C15H14O6	13.3		289.071	245.082	205.05	203.071	125.023	109.028
101	Epigallocatechin (Epigallocatechol)	C15H14O7	13.6		305.066	261.075	219.066	179.033	137.024	125.023
11	3-O-Feruloylquinic acid	C17H20O9	14.46		367.103	193.05	191.055	173.044	134.036	93.0329
12	Ampelopsin (Ampeloptin, Dihydromyricetin)	C15H12O8	14.7		319.045	301.035	193.013	178.998	153.018	125.023
13	Chryptochlorogenic acid (4-O-Caffeoylquinic acid)	C16H18O9	15.55	355.103		163.039	145.029	135.044	117.034	89.039
141	Epicatechin	C15H14O6	17.07		289.071	245.082	205.05	203.071	125.023	109.028
15	3-(Benzoyloxy)-2-hydroxypropylglucuronic acid	C16H20O10	17.59		371.098	249.061	231.051	175.024	121.028	113.023
161	4-Coumaric acid	C9H8O3	17.74		163.04	119.049	93.0332
17	Antiarol (3,4,5-Trimethoxyphenol)	C9H12O4	17.93	185.081		170.057	154.062	153.055	139.039	125.06
18	Loliolide or Isololiolide	C11H16O3	18.21	197.118		179.107	161.096	135.117	133.101	107.086
19	4-O-Feruloylquinic acid	C17H20O9	18.49		367.103	193.049	191.057	173.044	134.036	93.033
20	Riboflavin	C17H20N4O6	18.63	377.146		359.135	243.088	200.083	172.087	99.0444
21	Indole-3-lactic acid	C11H11NO3	18.78		204.066	186.055	158.06	142.065	128.049	72.9916
22	Ferulic acid	C10H10O4	19.28		193.05	178.026	149.059	137.023	134.036	121.028
23	Loliolide or Isololiolide	C11H16O3	19.49	197.118		179.107	161.096	135.117	133.101	107.086
241	Sinapic acid (Sinapinic acid)	C11H12O5	19.84	225.076		207.065	192.042	175.039	147.044	119.049
25	Myricetin-3-O-rutinoside	C27H30O17	21.04		625.14	317.03	316.023	287.02	271.025	178.998
26	Theaflavin	C29H24O12	21.65		565.135	427.103	271.06	259.06	139.039
27	Dihydrokaempferol (Aromadendrin, Katuranin)	C15H12O6	21.88		287.056	259.061	243.065	177.055	151.003	125.023
28	Cinchonain I	C24H20O9	22.28		451.103	341.067	217.013	189.019
291	Rutin (Quercetin-3-O-rutinoside)	C27H30O16	23.01	611.161		465.101	303.05	129.055	85.029	71.0498
301	Myricetin (Cannabiscetin, Myricetol, 3,3',4',5,5',7-Hexahydroxyflavone)	C15H10O8	24.19		317.03	271.027	178.998	151.002	137.023	109.028
31	Azelaic acid	C9H16O4	24.47		187.097	169.086	143.107	125.096	123.08	97.0645
32	Kaempferol-3-O-rutinoside (Nicotiflorin)	C27H30O15	24.84		593.151	327.053	285.041	284.033	255.03	227.034
33	Gramrione (5,5'-Dimethoxy-3',4',7-trihydroxyflavone)	C17H14O7	25.01		329.066	314.044	299.02	271.026			1
34	Dihydroxy-trimethoxy(iso)flavone	C18H16O7	26.89		343.082	328.059	327.05	313.034	299.056	285.041
351	Quercetin (3,3',4',5,7-Pentahydroxyflavone)	C15H10O7	26.98		301.035	273.041	229.05	178.998	151.002	121.028
361	Naringenin (4',5,7-Trihydroxyflavanone)	C15H12O5	27.19		271.061	177.019	151.003	119.049	107.012	93.0332
37	Sebacic acid	C10H18O4	27.96		201.113	183.102	157.122	139.112	111.08
38	Undecanedioic acid	C11H20O4	30.85		215.128	197.118	153.127	125.096
39	Bruguierol A	C12H14O2	36.05	191.107		173.096	161.096	147.081	135.081	107.049	3
	1 Confirmed by standard
	1. Raihan, S. M. Abu, ACGC Chemical Research Communicationas, 2, 21 (1994)
	2. Homhual, S, Zhang, H-J., Bunypraphatsara, N., Kondratyuk, T. P., Santarsiero, B. D., Mesecar, A. D., Herunsalee, A., Chaukul, W., Pezzuto, J. M., Fong, H. H. S., Planta Medica, 72, 255 (2006)
	3. Han, L., Huang, X., Sattler, I., Moellmann, U., Fu, H., Lin, W., Grabley, S., Planta Medica, 71, 160 (2005)
	4. Han, L., Huang, X., Sattler, I., Dahse, H.-M., Fu, H., Lin, W., Grabley, S., Journal of Natural Products, 67(9), 1620 (2004)
	5. Subrahmanyam, C., Rao, B. V., Ward, R. S., Hursthouse, M. B., Hibbs, D. E., Phytochemistry, 51, 83 (1999)
	6. Chumkaew, P., Kato, S., Chantrapromma, K., Chemical and Pharmaceutical Bulletin, 53(1), 95 (2005)
	7. Yang, Y. L., Chang, F. R., Wu, C. C., Wang, W. Y., Wu, Y. C., Journal of Natural Products, 65(10), 1462 (2002)

## Sheet: Bruguiera_fruit_EtAc
No.	Name	Formula	Rt	[M + H]+	[M - H]-	Fragment 1	Fragment 2	Fragment 3	Fragment 4	Fragment 5	Literature
1	Quinic acid	C7H12O6	1.23		191.056	173.045	127.039	111.044	93.0331	85.0279
2	Brugierol	C3H6O2S2	1.64	138.989		120.978	102.968	92.9831	86.9904		2
3	Gallocatechin (Casuarin, Gallocatechol)	C15H14O7	4.59		305.066	261.077	219.066	179.034	137.023	125.023
4	Neochlorogenic acid (5-O-Caffeoylquinic acid)	C16H18O9	8.74	355.103		163.039	145.028	135.044	117.034	89.039
5	3-O-(4-Coumaroyl)quinic acid	C16H18O8	12.46		337.092	191.056	173.045	163.039	119.049	93.0331
61	Catechin	C15H14O6	13.32		289.071	245.082	205.05	203.071	125.023	109.028
71	Epigallocatechin (Epigallocatechol)	C15H14O7	13.62		305.066	261.075	219.065	179.034	137.023	125.023
8	Ampelopsin (Ampeloptin, Dihydromyricetin)	C15H12O8	14.69		319.045	301.035	193.014	178.997	153.018	125.023
91	Vanillin	C8H8O3	15.49	153.055		125.06	111.044	110.037	93.034	65.0393
101	Epicatechin	C15H14O6	17.07		289.071	245.082	205.05	203.071	125.023	109.028
111	4-Coumaric acid	C9H8O3	17.73		163.04	119.049	93.0332
12	Loliolide or Isololiolide	C11H16O3	18.19	197.118		179.107	161.096	135.117	133.101	107.086
13	Ferulic acid	C10H10O4	19.27		193.05	178.026	149.06	137.023	134.036	121.028
14	Loliolide or Isololiolide	C11H16O3	19.46	197.118		179.107	161.096	135.117	133.101	107.086
15	4-Hydroxy-3-methoxycinnamaldehyde (Coniferyl aldehyde)	C10H10O3	19.97	179.071		161.06	147.044	133.065	119.049	55.0186
16	Myricetin-3-O-rutinoside	C27H30O17	21.02		625.14	317.029	316.023	287.02	271.024	178.998
17	Cinchonain I isomer 1	C24H20O9	21.28		451.103	341.067	217.014	189.018
18	Cinchonain I isomer 2	C24H20O9	22.28		451.103	341.066	217.014	189.018
19	Methoxy-tetrahydroxy(iso)flavone isomer 1	C16H12O7	22.67		315.05	300.027	299.02	272.033	256.037
20	Azelaic acid	C9H16O4	24.46		187.097	169.086	143.106	125.096	123.08	97.0645
21	Methoxy-trihydroxy(iso)flavone	C16H12O6	24.69		299.056	284.033	283.026	256.039	133.029
22	Gramrione (5,5'-Dimethoxy-3',4',7-trihydroxyflavone)	C17H14O7	25.01		329.066	314.044	299.02	271.025			1
23	Dihydroxy-trimethoxy(iso)flavone	C18H16O7	26.88		343.082	328.059	327.052	313.036	299.057	285.041
241	Naringenin (4',5,7-Trihydroxyflavanone)	C15H12O5	27.18		271.061	177.018	151.002	119.049	107.013	93.0331
25	Sebacic acid	C10H18O4	27.95		201.113	183.102	157.123	139.112	111.08
26	Methoxy-tetrahydroxy(iso)flavone isomer 2	C16H12O7	28.07		315.05	300.028	272.033	256.037
27	Bruguierol A	C12H14O2	36.05	191.107		173.096	161.096	147.081	135.081	107.049	3
281	Juniperic acid (16-Hydroxyhexadecanoic acid)	C16H32O3	40.8		271.227	253.217	225.222
29	Lupeol caffeate	C39H56O4	52.66		587.41	179.034	161.023	135.044			6
30	Lupeol coumarate	C39H56O3	54.42		571.415	163.039	145.028	119.049			6
	1 Confirmed by standard
	1. Raihan, S. M. Abu, ACGC Chemical Research Communicationas, 2, 21 (1994)
	2. Homhual, S, Zhang, H-J., Bunypraphatsara, N., Kondratyuk, T. P., Santarsiero, B. D., Mesecar, A. D., Herunsalee, A., Chaukul, W., Pezzuto, J. M., Fong, H. H. S., Planta Medica, 72, 255 (2006)
	3. Han, L., Huang, X., Sattler, I., Moellmann, U., Fu, H., Lin, W., Grabley, S., Planta Medica, 71, 160 (2005)
	4. Han, L., Huang, X., Sattler, I., Dahse, H.-M., Fu, H., Lin, W., Grabley, S., Journal of Natural Products, 67(9), 1620 (2004)
	5. Subrahmanyam, C., Rao, B. V., Ward, R. S., Hursthouse, M. B., Hibbs, D. E., Phytochemistry, 51, 83 (1999)
	6. Chumkaew, P., Kato, S., Chantrapromma, K., Chemical and Pharmaceutical Bulletin, 53(1), 95 (2005)
	7. Yang, Y. L., Chang, F. R., Wu, C. C., Wang, W. Y., Wu, Y. C., Journal of Natural Products, 65(10), 1462 (2002)
