# Supplementary material for: Bruguiera gymnorhiza (L.) Lam. at the Forefront of Pharma to Confront Zika Virus and Microbial Infections—An In Vitro and In Silico Perspective
Source: Molecules. 2021 Sep 23;26(19):5768. doi: 10.3390/molecules26195768 (PMC8510246; doi:10.3390/molecules26195768)
Supplement: Supplementary file 1 [file molecules-26-05768-s001.zip › SUPPLEMENTAL MATERIALS/Identified_compounds_Bruguiera_Leaf.xlsx]

## Sheet: Bruguiera_leaf_MeOH
No.	Name	Formula	Rt	[M + H]+	[M - H]-	Fragment 1	Fragment 2	Fragment 3	Fragment 4	Fragment 5	Literature
1	Quinic acid	C7H12O6	1.22		191.056	173.044	127.039	111.044	93.0331	85.028
2	Brugierol	C3H6O2S2	1.67	138.989		120.978	102.968	92.9832	86.9904		2
3	Protocatechuic acid (3,4-Dihydroxybenzoic acid)	C7H6O4	4.68		153.019	109.028	108.02	91.0177	81.0329
4	Neochlorogenic acid (5-O-Caffeoylquinic acid)	C16H18O9	8.66	355.103		163.039	145.029	135.044	117.034	89.0391
5	3-O-(4-Coumaroyl)quinic acid	C16H18O8	12.46		337.092	191.055	173.046	163.039	119.049	93.0329
61	Catechin	C15H14O6	13.33		289.071	245.082	205.049	203.071	125.023	109.028
71	Chlorogenic acid (3-O-Caffeoylquinic acid)	C16H18O9	14.23	355.103		163.039	145.029	135.044	117.034	89.039
8	Caffeic acid	C9H8O4	14.3		179.034	135.044	107.049
9	3-O-Feruloylquinic acid	C17H20O9	14.49		367.103	193.05	191.056	173.044	134.036	93.033
10	Procyanidin B	C30H26O12	15.22		577.135	425.089	407.078	289.072	161.023	125.023
11	Chryptochlorogenic acid (4-O-Caffeoylquinic acid)	C16H18O9	15.57	355.103		163.039	145.029	135.044	117.034	89.039
121	Epicatechin	C15H14O6	17.06		289.071	245.082	205.05	203.071	125.023	109.028
13	4-O-(4-Coumaroyl)quinic acid	C16H18O8	17.52		337.092	191.055	173.045	163.039	119.049	93.0329
14	3-(Benzoyloxy)-2-hydroxypropylglucuronic acid	C16H20O10	17.58		371.098	249.062	231.051	175.024	121.028	113.023
151	4-Coumaric acid	C9H8O3	17.73		163.04	119.049	93.0332
16	Antiarol (3,4,5-Trimethoxyphenol)	C9H12O4	17.91	185.081		170.057	154.062	153.055	139.039	125.06
17	Loliolide or Isololiolide	C11H16O3	18.23	197.118		179.107	161.096	135.117	133.101	107.086
18	4-O-Feruloylquinic acid	C17H20O9	18.48		367.103	193.05	191.057	173.044	134.036	93.0331
19	Riboflavin	C17H20N4O6	18.63	377.146		359.134	243.088	200.082	172.087	99.0444
20	Cinchonain I isomer 1	C24H20O9	18.9		451.103	341.067	217.014	189.018
21	Ferulic acid	C10H10O4	19.27		193.05	178.026	149.06	137.023	134.036	121.028
22	Loliolide or Isololiolide	C11H16O3	19.48	197.118		179.107	161.096	135.117	133.101	107.086
23	Dimethoxy-trihydroxy(iso)flavone-O-hexoside isomer 1	C23H24O12	20.14		491.119	329.067	328.059	314.044	313.035	285.041
24	Isoferulic acid	C10H10O4	20.32		193.05	178.026	149.06	137.024	134.036
25	Dihydroxy-methoxy(iso)flavone-O-hexoside	C22H22O10	20.72		445.113	283.062	282.053	268.038	240.042
26	Quercetin-O-dirhamnosylhexoside	C33H40O20	20.83		755.203	300.028	271.025	255.029
27	Myricetin-3-O-rutinoside	C27H30O17	21.03		625.14	317.031	316.023	287.02	271.025	178.998
28	Cinchonain I isomer 2	C24H20O9	21.29		451.103	341.067	217.014	189.019
29	Kaempferol-O-dirhamnosylhexoside	C33H40O19	22.12		739.209	327.052	285.041	284.033	255.03	227.035
30	Cinchonain I isomer 3	C24H20O9	22.28		451.103	341.065	217.013	189.018
31	Methoxy-tetrahydroxy(iso)flavone isomer 1	C16H12O7	22.68		315.05	300.028	299.02	272.032	256.038
321	Isoquercitrin (Hirsutrin, Quercetin-3-O-glucoside)	C21H20O12	22.94		463.088	301.036	300.028	271.025	255.03	178.997
33	Dimethoxy-trihydroxy(iso)flavone-O-hexoside isomer 2	C23H24O12	23		491.119	329.067	314.044	313.036	299.02	271.026
341	Rutin (Quercetin-3-O-rutinoside)	C27H30O16	23.04	611.161		465.104	303.05	129.055	85.0289	71.0497
35	Apigenin-O-rhamnosylhexoside	C27H30O14	24.48		577.156	269.046	268.038
36	Azelaic acid	C9H16O4	24.5		187.097	169.086	143.107	125.096	123.08	97.0646
37	Methoxy-trihydroxy(iso)flavone	C16H12O6	24.7		299.056	284.033	283.025	256.038	133.028
38	Kaempferol-3-O-rutinoside (Nicotiflorin)	C27H30O15	24.86		593.151	327.053	285.041	284.033	255.03	227.035
39	Cinchonain I isomer 4	C24H20O9	24.96		451.103	341.067	217.014	189.018
40	Gramrione (5,5'-Dimethoxy-3',4',7-trihydroxyflavone)	C17H14O7	25.02		329.066	314.044	299.02	271.025			1
41	Dimethoxy-trihydroxy(iso)flavone-O-hexoside isomer 3	C23H24O12	25.99		491.119	329.067	328.059	314.043	313.036	285.041
42	Dihydroxy-methoxy(iso)flavone	C16H12O5	26.51		283.061	268.038	267.03	240.043	239.034	211.04
43	Dihydroxy-dimethoxy(iso)flavone	C17H14O6	26.85	315.087		300.063	299.055	285.039	272.068	257.045
44	Dihydroxy-trimethoxy(iso)flavone	C18H16O7	26.91		343.082	328.059	327.051	313.036	299.056	285.041
451	Naringenin (4',5,7-Trihydroxyflavanone)	C15H12O5	27.21		271.061	177.018	151.003	119.049	107.013	93.0331
461	Luteolin (3',4',5,7-Tetrahydroxyflavone)	C15H10O6	27.86		285.04	217.05	199.039	175.039	151.003	133.028
47	Methoxy-tetrahydroxy(iso)flavone isomer 2	C16H12O7	28.09		315.05	300.028	272.033	256.037
48	Dimethoxy-trihydroxy(iso)flavone-O-rhamnoside	C23H24O11	29.16		475.124	328.059	327.051	314.044	313.036	285.041
49	Kaempferol (3,4',5,7-Tetrahydroxyflavone)	C15H10O6	29.32		285.04	257.047	229.05	169.064	151.002
501	Apigenin (4',5,7-Trihydroxyflavone)	C15H10O5	29.67		269.045	225.056	151.002	149.023	117.033	107.012
51	Tricin (3',5'-Dimethoxy-4',5,7-trihydroxyflavone)	C17H14O7	29.86		329.066	314.044	313.036	299.02	271.025	227.034
52	Bruguierol A	C12H14O2	36.07	191.107		173.096	161.096	147.081	135.081	107.049	3
	1 Confirmed by standard
	1. Raihan, S. M. Abu, ACGC Chemical Research Communicationas, 2, 21 (1994)
	2. Homhual, S, Zhang, H-J., Bunypraphatsara, N., Kondratyuk, T. P., Santarsiero, B. D., Mesecar, A. D., Herunsalee, A., Chaukul, W., Pezzuto, J. M., Fong, H. H. S., Planta Medica, 72, 255 (2006)
	3. Han, L., Huang, X., Sattler, I., Moellmann, U., Fu, H., Lin, W., Grabley, S., Planta Medica, 71, 160 (2005)

## Sheet: Bruguiera_leaf_decoction
No.	Name	Formula	Rt	[M + H]+	[M - H]-	Fragment 1	Fragment 2	Fragment 3	Fragment 4	Fragment 5	Literature
1	Quinic acid	C7H12O6	1.24		191.056	173.044	127.039	111.044	93.0331	85.0281
2	Brugierol	C3H6O2S2	1.67	138.989		120.978	102.968	92.9833	86.9905		2
3	Gallocatechin	C15H14O7	4.54		305.066	261.077	219.066	167.034	137.023	125.023
4	Protocatechuic acid (3,4-Dihydroxybenzoic acid)	C7H6O4	4.71		153.019	109.028	108.02	91.0174	81.0332
5	Neochlorogenic acid (5-O-Caffeoylquinic acid)	C16H18O9	8.66	355.103		163.039	145.029	135.044	117.034	89.039
6	Procyanidin B isomer 1	C30H26O12	12.07		577.135	425.089	407.074	289.073	161.023	125.023
7	3-O-(4-Coumaroyl)quinic acid	C16H18O8	12.46		337.092	191.056	173.046	163.039	119.049	93.0329
81	Catechin	C15H14O6	13.31		289.071	245.082	205.05	203.071	125.023	109.028
91	Epigallocatechin	C15H14O7	13.62		305.066	261.077	219.066	167.034	137.024	125.023
101	Chlorogenic acid (3-O-Caffeoylquinic acid)	C16H18O9	14.24	355.103		163.039	145.029	135.044	117.034	89.0391
11	Caffeic acid	C9H8O4	14.34		179.034	135.044	107.049
12	3-O-Feruloylquinic acid	C17H20O9	14.48		367.103	193.05	191.055	173.044	134.036	93.033
13	Procyanidin B isomer 2	C30H26O12	15.22		577.135	425.089	407.077	289.073	161.023	125.023
141	Vanillin	C8H8O3	15.49	153.055		125.06	111.044	110.037	93.0341	65.0393
15	Chryptochlorogenic acid (4-O-Caffeoylquinic acid)	C16H18O9	15.57	355.103		163.039	145.029	135.044	117.034	89.0391
161	Epicatechin	C15H14O6	17.08		289.071	245.082	205.05	203.071	125.023	109.028
17	4-O-(4-Coumaroyl)quinic acid	C16H18O8	17.52		337.092	191.055	173.045	163.039	119.049	93.0332
18	3-(Benzoyloxy)-2-hydroxypropylglucuronic acid	C16H20O10	17.6		371.098	249.062	231.051	175.024	121.028	113.023
191	4-Coumaric acid	C9H8O3	17.73		163.04	119.049	93.0332
20	Antiarol (3,4,5-Trimethoxyphenol)	C9H12O4	17.92	185.081		170.058	154.062	153.055	139.039	125.06
21	Loliolide or Isololiolide	C11H16O3	18.23	197.118		179.107	161.096	135.117	133.101	107.086
22	4-O-Feruloylquinic acid	C17H20O9	18.49		367.103	193.05	191.057	173.045	134.036	93.0331
23	Riboflavin	C17H20N4O6	18.64	377.146		359.134	243.088	200.082	172.087	99.0444
24	Cinchonain I isomer 1	C24H20O9	18.9		451.103	341.066	217.014	189.019
25	Ferulic acid	C10H10O4	19.29		193.05	178.026	149.059	137.023	134.036	121.028
26	Loliolide or Isololiolide	C11H16O3	19.5	197.118		179.107	161.096	135.117	133.101	107.086
27	Dimethoxy-trihydroxy(iso)flavone-O-hexoside isomer 1	C23H24O12	20.14		491.119	329.067	328.059	314.045	313.038	285.042
28	Dihydroxy-methoxy(iso)flavone-O-hexoside	C22H22O10	20.72		445.113	283.062	282.054	268.038	240.042
29	Quercetin-O-dirhamnosylhexoside	C33H40O20	20.81		755.203	300.028	271.024	255.031
30	Myricetin-3-O-rutinoside	C27H30O17	21.03		625.14	317.031	316.023	287.021	271.025	178.998
31	Cinchonain I isomer 2	C24H20O9	21.3		451.103	341.067	217.014	189.019
32	Kaempferol-O-dirhamnosylhexoside	C33H40O19	22.11		739.209	327.051	285.041	284.033	255.03	227.035
33	Cinchonain I isomer 3	C24H20O9	22.3		451.103	341.065	217.013	189.018
34	Methoxy-tetrahydroxy(iso)flavone isomer 1	C16H12O7	22.67		315.05	300.028	299.021	272.033	256.038
351	Isoquercitrin (Hirsutrin, Quercetin-3-O-glucoside)	C21H20O12	22.93		463.088	301.036	300.028	271.024	255.029	178.998
36	Dimethoxy-trihydroxy(iso)flavone-O-hexoside isomer 2	C23H24O12	23.01		491.119	329.067	314.044	313.037	299.02	271.025
371	Rutin (Quercetin-3-O-rutinoside)	C27H30O16	23.05	611.161		465.104	303.05	129.055	85.029	71.0498
38	Apigenin-O-rhamnosylhexoside	C27H30O14	24.48		577.156	269.046	268.039
39	Azelaic acid	C9H16O4	24.48		187.097	169.086	143.107	125.096	123.08	97.0646
40	Methoxy-trihydroxy(iso)flavone	C16H12O6	24.7		299.056	284.033	283.026	256.038	133.028
41	Kaempferol-3-O-rutinoside (Nicotiflorin)	C27H30O15	24.85		593.151	327.051	285.041	284.033	255.03	227.035
42	Cinchonain I isomer 4	C24H20O9	24.95		451.103	341.067	217.013	189.019
43	Gramrione (5,5'-Dimethoxy-3',4',7-trihydroxyflavone)	C17H14O7	25.03		329.066	314.044	299.021	271.026			1
44	Dimethoxy-trihydroxy(iso)flavone-O-hexoside isomer 3	C23H24O12	26		491.119	329.067	328.06	314.044	313.036	285.042
45	Dihydroxy-methoxy(iso)flavone	C16H12O5	26.51		283.061	268.038	267.03	240.043	239.034	211.04
46	Dihydroxy-dimethoxy(iso)flavone	C17H14O6	26.85	315.087		300.063	299.055	285.041	272.069	257.044
47	Dihydroxy-trimethoxy(iso)flavone	C18H16O7	26.89		343.082	328.06	327.051	313.036	299.057	285.041
48	Methoxy-tetrahydroxy(iso)flavone isomer 2	C16H12O7	28.08		315.05	300.028	272.033	256.037
49	Dimethoxy-trihydroxy(iso)flavone-O-rhamnoside	C23H24O11	29.16		475.124	328.06	327.051	314.044	313.036	285.041
50	Bruguierol A	C12H14O2	36.06	191.107		173.096	161.096	147.081	135.081	107.05	3
	1 Confirmed by standard
	1. Raihan, S. M. Abu, ACGC Chemical Research Communicationas, 2, 21 (1994)
	2. Homhual, S, Zhang, H-J., Bunypraphatsara, N., Kondratyuk, T. P., Santarsiero, B. D., Mesecar, A. D., Herunsalee, A., Chaukul, W., Pezzuto, J. M., Fong, H. H. S., Planta Medica, 72, 255 (2006)
	3. Han, L., Huang, X., Sattler, I., Moellmann, U., Fu, H., Lin, W., Grabley, S., Planta Medica, 71, 160 (2005)

## Sheet: Bruguiera_leaf_water
No.	Name	Formula	Rt	[M + H]+	[M - H]-	Fragment 1	Fragment 2	Fragment 3	Fragment 4	Fragment 5	Literature
1	Brugierol	C3H6O2S2	1.67	138.989		120.978	102.967	92.9832	86.9904		2
2	Methoxy-trihydroxybenzene	C7H8O4	3.25		155.034	140.01	139.002
3	Protocatechuic acid (3,4-Dihydroxybenzoic acid)	C7H6O4	4.67		153.019	109.028	108.02	91.0175	81.0332
4	Catechol	C6H6O2	5.12		109.029	108.02	91.0173	81.0331
5	Gentisic acid (2,5-Dihydroxybenzoic acid)	C7H6O4	8.97		153.019	123.007	109.028	108.02	95.0124	85.028
6	Dihydroxybenzoic acid isomer	C7H6O4	12.48		153.019	123.007	109.028	108.02	95.0123	81.0331
7	Caffeic acid	C9H8O4	14.33		179.034	135.044	107.049
8	3-O-Feruloylquinic acid	C17H20O9	14.48		367.103	193.05	191.055	173.044	134.036	93.033
9	Chryptochlorogenic acid (4-O-Caffeoylquinic acid)	C16H18O9	15.59	355.103		163.039	145.029	135.044	117.034	89.0391
10	Antiarol (3,4,5-Trimethoxyphenol)	C9H12O4	17.95	185.081		170.057	154.062	153.054	139.039	125.06
11	Loliolide or Isololiolide	C11H16O3	18.25	197.118		179.107	161.096	135.117	133.101	107.086
12	4-O-Feruloylquinic acid	C17H20O9	18.49		367.103	193.05	191.057	173.044	134.036	93.0329
13	Loliolide or Isololiolide	C11H16O3	19.52	197.118		179.107	161.096	135.117	133.101	107.086
14	Isoferulic acid	C10H10O4	20.3		193.05	178.027	149.06	137.024	134.036
15	Methoxy-tetrahydroxy(iso)flavone isomer 1	C16H12O7	22.67		315.05	300.028	299.02	272.033	256.037
16	Azelaic acid	C9H16O4	24.47		187.097	169.086	143.107	125.096	123.08	97.0645
17	Methoxy-trihydroxy(iso)flavone	C16H12O6	24.7		299.056	284.033	283.025	256.038	133.028
18	Gramrione (5,5'-Dimethoxy-3',4',7-trihydroxyflavone)	C17H14O7	25.01		329.066	314.043	299.02	271.025			1
19	Dihydroxy-methoxy(iso)flavone	C16H12O5	26.5		283.061	268.038	267.03	240.042	239.036	211.039
20	Dihydroxy-dimethoxy(iso)flavone	C17H14O6	26.85	315.087		300.062	299.055	285.039	272.067	257.045
21	Dihydroxy-trimethoxy(iso)flavone	C18H16O7	26.88		343.082	328.059	327.052	313.036	299.056	285.041
221	Luteolin (3',4',5,7-Tetrahydroxyflavone)	C15H10O6	27.84		285.04	217.05	199.039	175.038	151.002	133.028
23	Methoxy-tetrahydroxy(iso)flavone isomer 2	C16H12O7	28.07		315.05	300.028	272.032	256.037
241	Apigenin (4',5,7-Trihydroxyflavone)	C15H10O5	29.66		269.045	225.056	151.003	149.023	117.033	107.012
25	Bruguierol A	C12H14O2	36.05	191.107		173.096	161.096	147.08	135.081	107.049	3
	1 Confirmed by standard
	1. Raihan, S. M. Abu, ACGC Chemical Research Communicationas, 2, 21 (1994)
	2. Homhual, S, Zhang, H-J., Bunypraphatsara, N., Kondratyuk, T. P., Santarsiero, B. D., Mesecar, A. D., Herunsalee, A., Chaukul, W., Pezzuto, J. M., Fong, H. H. S., Planta Medica, 72, 255 (2006)
	3. Han, L., Huang, X., Sattler, I., Moellmann, U., Fu, H., Lin, W., Grabley, S., Planta Medica, 71, 160 (2005)

## Sheet: Bruguiera_leaf_EtAc
No.	Name	Formula	Rt	[M + H]+	[M - H]-	Fragment 1	Fragment 2	Fragment 3	Fragment 4	Fragment 5	Literature
1	Quinic acid	C7H12O6	1.28		191.056	173.044	127.039	111.044	93.0331	85.0279
2	Brugierol	C3H6O2S2	1.62	138.989		120.978	102.968	92.9832	86.9904		2
3	Protocatechuic acid (3,4-Dihydroxybenzoic acid)	C7H6O4	4.69		153.019	109.028	108.02	91.0172	81.0329
4	Caffeic acid	C9H8O4	14.31		179.034	135.044	107.049
51	Vanillin	C8H8O3	15.47	153.055		125.06	111.044	110.037	93.0339	65.0392
61	4-Coumaric acid	C9H8O3	17.72		163.04	119.049	93.0332
7	Antiarol (3,4,5-Trimethoxyphenol)	C9H12O4	17.91	185.081		170.058	154.062	153.055	139.039	125.06
8	Loliolide or Isololiolide	C11H16O3	18.19	197.118		179.107	161.096	135.117	133.101	107.086
9	Cinchonain I isomer 1	C24H20O9	18.89		451.103	341.067	217.014	189.019
10	Ferulic acid	C10H10O4	19.26		193.05	178.026	149.06	137.023	134.036	121.028
111	Taxifolin (Dihydroquercetin)	C15H12O7	19.28		303.05	285.041	175.04	153.017	125.023
12	Loliolide or Isololiolide	C11H16O3	19.47	197.118		179.107	161.096	135.117	133.101	107.086
13	Isoferulic acid	C10H10O4	20.3		193.05	178.026	149.06	137.024	134.036
14	Myricetin-3-O-rutinoside	C27H30O17	21.03		625.14	317.029	316.022	287.019	271.025	178.998
15	Cinchonain I isomer 2	C24H20O9	21.28		451.103	341.067	217.014	189.018
16	Cinchonain I isomer 3	C24H20O9	22.28		451.103	341.067	217.014	189.019
17	Methoxy-tetrahydroxy(iso)flavone isomer 1	C16H12O7	22.67		315.05	300.028	299.02	272.034	256.037
181	Isoquercitrin (Hirsutrin, Quercetin-3-O-glucoside)	C21H20O12	22.92		463.088	301.036	300.028	271.025	255.03	178.998
191	Rutin (Quercetin-3-O-rutinoside)	C27H30O16	23.01	611.161		465.103	303.05	129.055	85.0289	71.0497
20	Azelaic acid	C9H16O4	24.47		187.097	169.086	143.107	125.096	123.08	97.0644
21	Methoxy-trihydroxy(iso)flavone	C16H12O6	24.69		299.056	284.033	283.025	256.038	133.028
22	Kaempferol-3-O-rutinoside (Nicotiflorin)	C27H30O15	24.86		593.151	327.052	285.041	284.033	255.03	227.035
23	Cinchonain I isomer 4	C24H20O9	24.95		451.103	341.067	217.014	189.019
24	Gramrione (5,5'-Dimethoxy-3',4',7-trihydroxyflavone)	C17H14O7	25.01		329.066	314.044	299.02	271.025			1
25	Dimethoxy-trihydroxy(iso)flavone-O-hexoside	C23H24O12	25.98		491.119	329.067	328.059	314.044	313.036	285.041
26	Dihydroxy-methoxy(iso)flavone	C16H12O5	26.5		283.061	268.038	267.03	240.042	239.034	211.04
27	Dihydroxy-dimethoxy(iso)flavone	C17H14O6	26.82	315.087		300.063	299.055	285.04	272.068	257.044
28	Dihydroxy-trimethoxy(iso)flavone	C18H16O7	26.88		343.082	328.059	327.051	313.036	299.057	285.041
291	Quercetin (3,3',4',5,7-Pentahydroxyflavone)	C15H10O7	26.97		301.035	273.041	245.045	178.998	151.002	107.012
301	Naringenin (4',5,7-Trihydroxyflavanone)	C15H12O5	27.19		271.061	177.018	151.002	119.049	107.013	93.0331
311	Luteolin (3',4',5,7-Tetrahydroxyflavone)	C15H10O6	27.83		285.04	217.05	199.04	175.039	151.002	133.028
32	Methoxy-tetrahydroxy(iso)flavone isomer 2	C16H12O7	28.06		315.05	300.028	272.033	256.038
33	Dimethoxy-trihydroxy(iso)flavone-O-rhamnoside	C23H24O11	29.13		475.124	328.059	327.051	314.043	313.036	285.041
34	Kaempferol (3,4',5,7-Tetrahydroxyflavone)	C15H10O6	29.3		285.04	257.047	229.051	169.065	151.002
351	Apigenin (4',5,7-Trihydroxyflavone)	C15H10O5	29.64		269.045	225.056	151.002	149.023	117.033	107.013
36	Tricin (3',5'-Dimethoxy-4',5,7-trihydroxyflavone)	C17H14O7	29.84		329.066	314.044	313.036	299.02	271.025	227.034
37	Bruguierol A	C12H14O2	36.04	191.107		173.096	161.096	147.08	135.081	107.049	3
	1 Confirmed by standard
	1. Raihan, S. M. Abu, ACGC Chemical Research Communicationas, 2, 21 (1994)
	2. Homhual, S, Zhang, H-J., Bunypraphatsara, N., Kondratyuk, T. P., Santarsiero, B. D., Mesecar, A. D., Herunsalee, A., Chaukul, W., Pezzuto, J. M., Fong, H. H. S., Planta Medica, 72, 255 (2006)
	3. Han, L., Huang, X., Sattler, I., Moellmann, U., Fu, H., Lin, W., Grabley, S., Planta Medica, 71, 160 (2005)
