# Supplementary material for: Bruguiera gymnorhiza (L.) Lam. at the Forefront of Pharma to Confront Zika Virus and Microbial Infections—An In Vitro and In Silico Perspective
Source: Molecules. 2021 Sep 23;26(19):5768. doi: 10.3390/molecules26195768 (PMC8510246; doi:10.3390/molecules26195768)
Supplement: Supplementary file 1 [file molecules-26-05768-s001.zip › SUPPLEMENTAL MATERIALS/Identified_compounds_Bruguiera_Root.xlsx]

## Sheet: Bruguiera_root_MeOH
No.	Name	Formula	Rt	[M + H]+	[M - H]-	Fragment 1	Fragment 2	Fragment 3	Fragment 4	Fragment 5	Literature
1	Quinic acid	C7H12O6	1.21		191.056	173.044	127.039	111.044	93.033	85.028
2	Citric acid	C6H8O7	1.49		191.019	173.008	129.018	111.007	87.0073	85.028
3	Brugierol	C3H6O2S2	1.62	138.989		120.978	102.968	92.9832	86.9904		2
4	Gallocatechin	C15H14O7	4.59		305.066	261.077	219.066	167.034	137.023	125.023
5	Protocatechuic acid (3,4-Dihydroxybenzoic acid)	C7H6O4	4.69		153.019	109.028	108.02	91.0174	81.0332
6	Neochlorogenic acid (5-O-Caffeoylquinic acid)	C16H18O9	8.74	355.103		163.039	145.028	135.044	117.034	89.039
7	Syringic acid-O-hexoside isomer 1	C15H20O10	9.93		359.098	197.045	182.021	166.998	153.055	138.031
8	Syringic acid-O-hexoside isomer 1	C15H20O10	10.67		359.098	197.045	182.021	166.998	153.055	138.031
9	Prodelphinidin C	C30H26O13	10.84		593.13	425.089	407.078	289.072	177.018	125.023
101	Catechin	C15H14O6	13.32		289.071	245.082	205.05	203.071	125.023	109.028
111	Epigallocatechin	C15H14O7	13.63		305.066	261.077	219.066	167.034	137.023	125.023
121	Chlorogenic acid (3-O-Caffeoylquinic acid)	C16H18O9	14.2	355.103		163.039	145.028	135.044	117.034	89.0392
13	Caffeic acid	C9H8O4	14.32		179.034	135.044	107.049
14	Procyanidin B isomer 1	C30H26O12	15.22		577.135	425.088	407.078	289.072	161.023	125.023
151	Vanillin	C8H8O3	15.49	153.055		125.06	111.044	110.037	93.0339	65.0392
16	Chryptochlorogenic acid (4-O-Caffeoylquinic acid)	C16H18O9	15.57	355.103		163.039	145.028	135.044	117.034	89.039
17	Procyanidin C	C45H38O18	16.93		865.198	577.137	407.077	289.072	161.023	125.023
181	Epicatechin	C15H14O6	17.04		289.071	245.082	205.05	203.071	125.023	109.028
19	3-(Benzoyloxy)-2-hydroxypropylglucuronic acid	C16H20O10	17.58		371.098	249.062	231.051	175.024	121.028	113.023
20	Antiarol (3,4,5-Trimethoxyphenol)	C9H12O4	17.93	185.081		170.057	154.062	153.055	139.039	125.06
21	3,4-Dihydro-3-hydroxy-7-methoxy-2H-1,5-benzodithiepine-6,9-dione	C10H10O4S2	18.25	259.01		240.999	225.021	208.019	207.011	73.0113
22	Cinchonain I isomer 1	C24H20O9	18.9		451.103	341.067	217.014	189.019
23	Epiafzelechin	C15H14O5	19.05		273.076	255.067	229.087	189.055	137.023	97.0282
24	Ferulic acid	C10H10O4	19.25		193.05	178.026	149.06	137.023	134.036	121.028
251	Taxifolin (Dihydroquercetin)	C15H12O7	19.3		303.05	285.042	217.05	175.039	153.018	125.023
26	4-Hydroxy-3-methoxycinnamaldehyde (Coniferyl aldehyde)	C10H10O3	20	179.071		161.06	147.044	133.065	119.049	55.0186
27	Procyanidin B isomer 2	C30H26O12	20.56		577.135	425.089	407.077	289.072	161.023	125.023
28	Trihydroxystilbene	C14H12O3	20.88	229.086		211.075	183.081	165.07	135.044	107.049
29	Myricetin-3-O-rutinoside	C27H30O17	21.04		625.14	317.031	316.023	287.02	271.026	178.998
30	Cinchonain I isomer 2	C24H20O9	21.3		451.103	341.067	217.014	189.019
31	Cinchonain I isomer 3	C24H20O9	22.29		451.103	341.067	217.014	189.019
321	Rutin (Quercetin-3-O-rutinoside)	C27H30O16	23.02	611.161		465.103	303.05	129.055	85.029	71.0498
33	Azelaic acid	C9H16O4	24.49		187.097	169.086	143.107	125.096	123.08	97.0645
34	Methoxy-trihydroxy(iso)flavone	C16H12O6	24.71		299.056	284.032	283.025	256.038	133.029
35	Cinchonain I isomer 4	C24H20O9	24.96		451.103	341.067	217.014	189.019
36	Gramrione (5,5'-Dimethoxy-3',4',7-trihydroxyflavone)	C17H14O7	25.05		329.066	314.043	299.019	271.025			1
37	3-O-Methylellagic acid-4'-O-rhamnoside	C21H18O12	25.33		461.072	315.015	299.991
38	Sebacic acid	C10H18O4	27.98		201.113	183.102	157.123	139.112	111.08
391	Phloretin	C15H14O5	28.17		273.076	229.087	167.034	123.044	119.049
40	Tricin (3',5'-Dimethoxy-4',5,7-trihydroxyflavone)	C17H14O7	29.86		329.066	314.044	313.036	299.02	271.024	227.034
41	Norstictic acid	C18H12O9	32.49		371.04	327.052	283.062	255.067	243.03	227.035
42	Methyl-trihydroxyxanthone	C14H10O5	32.87		257.045	229.051	215.035	213.055	189.055	185.06
43	16,17-Dihydroxy-9(11)-kauren-19-al or Steviol	C20H30O3	33.8	319.227		301.216	283.206	273.221	255.211	241.195	4, 5
44	1-Hydroxy-8(14)-isopimaren-1,15,16-triol or isomer	C20H34O3	33.89	323.259		305.248	287.237	269.226	245.226	81.0705	5
45	13-Hydroxy-16-kauren-19-al or isomer	C20H30O2	35.52	303.232		285.221	275.237	267.211	257.226	95.086	5
46	Bruguierol A	C12H14O2	36.08	191.107		173.096	161.096	147.081	135.081	107.049	3
47	1-Hydroxy-8(14)-isopimaren-1,15,16-triol or isomer	C20H34O3	36.41	323.259		305.248	287.237	269.226	257.226	95.086	5
48	Dihydroxy-methoxy-methylxanthone	C15H12O5	37.85		271.061	256.038	228.043	227.035
49	1-Hydroxy-8(14)-isopimaren-1,15,16-triol or isomer	C20H34O3	38.1	323.259		305.248	287.237	269.226	257.226	95.0861	5
50	13-Hydroxy-16-kauren-19-al or isomer	C20H30O2	39.42	303.232		285.221	275.238	267.211	257.227	109.102	5
51	Unidentified xanthone isomer 1	C18H16O7	41.84		343.082	328.059	313.036	259.062	231.066	83.0124
52	Unidentified xanthone isomer 2	C18H16O7	43.32		343.082	328.059	313.036	259.062	231.066	83.0124
53	Isopimar-7-en-15,16-diol or isomer	C20H34O2	43.75	307.264		289.253	271.242	247.242	231.211	81.0705	5
54	Isopimar-7-en-15,16-diol or isomer	C20H34O2	44	307.264		289.253	271.242	247.241	231.211	81.0705	5
	1 Confirmed by standard
	1. Raihan, S. M. Abu, ACGC Chemical Research Communicationas, 2, 21 (1994)
	2. Homhual, S, Zhang, H-J., Bunypraphatsara, N., Kondratyuk, T. P., Santarsiero, B. D., Mesecar, A. D., Herunsalee, A., Chaukul, W., Pezzuto, J. M., Fong, H. H. S., Planta Medica, 72, 255 (2006)
	3. Han, L., Huang, X., Sattler, I., Moellmann, U., Fu, H., Lin, W., Grabley, S., Planta Medica, 71, 160 (2005)
	4. Han, L., Huang, X., Sattler, I., Dahse, H.-M., Fu, H., Lin, W., Grabley, S., Journal of Natural Products, 67(9), 1620 (2004)
	5. Subrahmanyam, C., Rao, B. V., Ward, R. S., Hursthouse, M. B., Hibbs, D. E., Phytochemistry, 51, 83 (1999)

## Sheet: Bruguiera_root_decoction
No.	Name	Formula	Rt	[M + H]+	[M - H]-	Fragment 1	Fragment 2	Fragment 3	Fragment 4	Fragment 5	Literature
1	Quinic acid	C7H12O6	1.2		191.056	173.045	127.039	111.044	93.0333	85.0281
2	Citric acid	C6H8O7	1.56		191.019	173.009	129.018	111.007	87.0073	85.028
3	Brugierol	C3H6O2S2	1.63	138.989		120.978	102.968	92.9833	86.9905		2
4	Gallocatechin	C15H14O7	4.37		305.066	261.077	219.066	167.034	137.023	125.023
5	Unidentified compound	C9H19NO6S2	4.64	302.073		285.046	180.087	163.06	145.05	122.994
6	Protocatechuic acid (3,4-Dihydroxybenzoic acid)	C7H6O4	4.67		153.019	109.028	108.02	91.0174	81.0334
7	Neochlorogenic acid (5-O-Caffeoylquinic acid)	C16H18O9	8.61	355.103		163.039	145.029	135.044	117.034	89.039
8	Syringic acid-O-hexoside	C15H20O10	10.6		359.098	197.045	182.021	166.998	153.055	138.031
9	Prodelphinidin C	C30H26O13	10.78		593.13	425.089	407.078	289.072	177.018	125.023
101	Catechin	C15H14O6	13.31		289.071	245.082	205.05	203.071	125.023	109.028
111	Epigallocatechin	C15H14O7	13.61		305.066	261.077	219.066	167.034	137.023	125.023
121	Chlorogenic acid (3-O-Caffeoylquinic acid)	C16H18O9	14.24	355.103		163.039	145.029	135.044	117.034	89.0393
13	Procyanidin B	C30H26O12	15.22		577.135	425.089	407.078	289.072	161.023	125.023
141	Vanillin	C8H8O3	15.54	153.055		125.06	111.044	110.037	93.034	65.0393
15	Chryptochlorogenic acid (4-O-Caffeoylquinic acid)	C16H18O9	15.57	355.103		163.039	145.029	135.044	117.034	89.039
16	Procyanidin C	C45H38O18	16.98		865.198	577.136	407.078	289.072	161.023	125.023
171	Epicatechin	C15H14O6	17.09		289.071	245.082	205.05	203.071	125.023	109.028
18	3-(Benzoyloxy)-2-hydroxypropylglucuronic acid	C16H20O10	17.6		371.098	249.062	231.051	175.024	121.028	113.023
19	Antiarol (3,4,5-Trimethoxyphenol)	C9H12O4	17.95	185.081		170.058	154.063	153.055	139.039	125.06
20	Cinchonain I isomer 1	C24H20O9	18.91		451.103	341.067	217.014	189.019
21	Epiafzelechin	C15H14O5	19.05		273.076	255.067	229.086	189.055	137.023	97.0283
22	Ferulic acid	C10H10O4	19.29		193.05	178.026	149.06	137.023	134.036	121.028
23	4-Hydroxy-3-methoxycinnamaldehyde (Coniferyl aldehyde)	C10H10O3	20.02	179.071		161.06	147.044	133.065	119.049	55.0186
24	Myricetin-3-O-rutinoside	C27H30O17	21.03		625.14	317.031	316.023	287.021	271.024	178.998
25	Cinchonain I isomer 2	C24H20O9	21.27		451.103	341.067	217.014	189.019
26	Cinchonain I isomer 3	C24H20O9	22.3		451.103	341.067	217.014	189.019
271	Rutin (Quercetin-3-O-rutinoside)	C27H30O16	23.02	611.161		465.103	303.05	129.055	85.029	71.0498
28	Azelaic acid	C9H16O4	24.49		187.097	169.086	143.107	125.096	123.081	97.0646
29	Methoxy-trihydroxy(iso)flavone	C16H12O6	24.73		299.056	284.032	283.026	256.038	133.029
30	Cinchonain I isomer 4	C24H20O9	24.97		451.103	341.067	217.014	189.019
31	Gramrione (5,5'-Dimethoxy-3',4',7-trihydroxyflavone)	C17H14O7	25.04		329.066	314.044	299.019	271.025			1
32	Sebacic acid	C10H18O4	28		201.113	183.102	157.123	139.112	111.081
33	16,17-Dihydroxy-9(11)-kauren-19-al or Steviol	C20H30O3	33.8	319.227		301.217	283.206	273.221	255.211	241.195	4, 5
34	1-Hydroxy-8(14)-isopimaren-1,15,16-triol or isomer	C20H34O3	33.88	323.259		305.248	287.237	269.227	245.227	81.0705	5
35	13-Hydroxy-16-kauren-19-al or isomer	C20H30O2	35.52	303.232		285.222	275.237	267.211	257.227	95.0862	5
36	Bruguierol A	C12H14O2	36.08	191.107		173.096	161.096	147.08	135.081	107.05	3
37	1-Hydroxy-8(14)-isopimaren-1,15,16-triol or isomer	C20H34O3	36.41	323.259		305.248	287.237	269.226	257.226	95.086	5
38	1-Hydroxy-8(14)-isopimaren-1,15,16-triol or isomer	C20H34O3	38.1	323.259		305.247	287.237	269.227	257.226	95.0861	5
39	13-Hydroxy-16-kauren-19-al or isomer	C20H30O2	39.41	303.232		285.222	275.237	267.211	257.227	109.102	5
40	Unidentified xanthone isomer 1	C18H16O7	41.84		343.082	328.059	313.036	259.061	231.066	83.0124
41	Unidentified xanthone isomer 2	C18H16O7	43.33		343.082	328.06	313.036	259.062	231.066	83.0123
42	Isopimar-7-en-15,16-diol or isomer	C20H34O2	43.75	307.264		289.253	271.243	247.243	231.211	81.0705	5
43	Isopimar-7-en-15,16-diol or isomer	C20H34O2	43.99	307.264		289.253	271.242	247.243	231.21	81.0705	5
	1 Confirmed by standard
	1. Raihan, S. M. Abu, ACGC Chemical Research Communicationas, 2, 21 (1994)
	2. Homhual, S, Zhang, H-J., Bunypraphatsara, N., Kondratyuk, T. P., Santarsiero, B. D., Mesecar, A. D., Herunsalee, A., Chaukul, W., Pezzuto, J. M., Fong, H. H. S., Planta Medica, 72, 255 (2006)
	3. Han, L., Huang, X., Sattler, I., Moellmann, U., Fu, H., Lin, W., Grabley, S., Planta Medica, 71, 160 (2005)
	4. Han, L., Huang, X., Sattler, I., Dahse, H.-M., Fu, H., Lin, W., Grabley, S., Journal of Natural Products, 67(9), 1620 (2004)
	5. Subrahmanyam, C., Rao, B. V., Ward, R. S., Hursthouse, M. B., Hibbs, D. E., Phytochemistry, 51, 83 (1999)

## Sheet: Bruguiera_root_water
No.	Name	Formula	Rt	[M + H]+	[M - H]-	Fragment 1	Fragment 2	Fragment 3	Fragment 4	Fragment 5	Literature
1	Quinic acid	C7H12O6	1.27		191.056	173.044	127.038	111.044	93.0329	85.0279
2	Citric acid	C6H8O7	1.58		191.019	173.008	129.018	111.007	87.0071	85.0279
3	Brugierol	C3H6O2S2	1.64	138.989		120.978	102.967	92.9832	86.9904		2
4	Gallocatechin	C15H14O7	4.55		305.066	261.076	219.066	167.034	137.023	125.023
5	Unidentified compound	C9H19NO6S2	4.64	302.073		285.047	180.086	163.06	145.05	122.993
6	Protocatechuic acid (3,4-Dihydroxybenzoic acid)	C7H6O4	4.67		153.019	109.028	108.02	91.0173	81.0331
7	Neochlorogenic acid (5-O-Caffeoylquinic acid)	C16H18O9	8.59	355.103		163.039	145.028	135.044	117.033	89.0391
8	Syringic acid-O-hexoside	C15H20O10	10.62		359.098	197.045	182.021	166.996	153.054	138.031
9	Prodelphinidin C	C30H26O13	10.83		593.13	425.089	407.077	289.072	177.018	125.023
10	Unidentified compound	C11H14O5	13.12		225.076	207.066	163.075	123.044	101.023
111	Catechin	C15H14O6	13.3		289.071	245.082	205.05	203.071	125.023	109.028
121	Epigallocatechin	C15H14O7	13.61		305.066	261.077	219.066	167.034	137.023	125.023
131	Chlorogenic acid (3-O-Caffeoylquinic acid)	C16H18O9	14.22	355.103		163.039	145.028	135.044	117.034	89.0392
14	Caffeic acid	C9H8O4	14.33		179.034	135.044	107.049
15	Unidentified compound	C11H12O4	15		207.066	163.075	122.036	109.028
16	Procyanidin B	C30H26O12	15.21		577.135	425.088	407.077	289.072	161.023	125.023
17	Chryptochlorogenic acid (4-O-Caffeoylquinic acid)	C16H18O9	15.56	355.103		163.039	145.028	135.044	117.034	89.0389
18	Procyanidin C	C45H38O18	16.96		865.198	577.135	407.077	289.072	161.023	125.023
191	Epicatechin	C15H14O6	17.07		289.071	245.082	205.05	203.071	125.023	109.028
20	3-(Benzoyloxy)-2-hydroxypropylglucuronic acid	C16H20O10	17.59		371.098	249.061	231.051	175.024	121.028	113.023
21	Antiarol (3,4,5-Trimethoxyphenol)	C9H12O4	17.91	185.081		170.057	154.062	153.055	139.039	125.06
22	3,4-Dihydro-3-hydroxy-7-methoxy-2H-1,5-benzodithiepine-6,9-dione	C10H10O4S2	18.23	259.01		240.999	225.022	208.019	207.011	73.0112
23	Cinchonain I isomer 1	C24H20O9	18.9		451.103	341.067	217.014	189.019
24	Epiafzelechin	C15H14O5	19.04		273.076	255.065	229.086	189.055	137.023	97.0281
251	Taxifolin (Dihydroquercetin)	C15H12O7	19.27		303.05	285.041	217.051	175.039	153.018	125.023
26	Ferulic acid	C10H10O4	19.29		193.05	178.026	149.06	137.023	134.036	121.028
27	Myricetin-3-O-rutinoside	C27H30O17	21.02		625.14	317.029	316.023	287.02	271.025	178.998
28	Cinchonain I isomer 2	C24H20O9	21.28		451.103	341.067	217.013	189.019
29	Cinchonain I isomer 3	C24H20O9	22.27		451.103	341.068	217.013	189.018
301	Rutin (Quercetin-3-O-rutinoside)	C27H30O16	23.01	611.161		465.103	303.05	129.055	85.0289	71.0497
31	Azelaic acid	C9H16O4	24.47		187.097	169.086	143.107	125.096	123.08	97.0644
32	Cinchonain I isomer 4	C24H20O9	24.95		451.103	341.067	217.013	189.019
33	Sebacic acid	C10H18O4	27.97		201.113	183.102	157.121	139.112	111.08
341	Phloretin	C15H14O5	28.14		273.076	229.087	179.034	167.034	123.044	119.049
35	Norstictic acid	C18H12O9	32.46		371.04	327.051	283.06	255.065	243.029	227.035
36	16,17-Dihydroxy-9(11)-kauren-19-al or Steviol	C20H30O3	33.77	319.227		301.216	283.205	273.221	255.21	241.195	4, 5
37	1-Hydroxy-8(14)-isopimaren-1,15,16-triol or isomer	C20H34O3	33.86	323.259		305.247	287.237	269.226	245.226	81.0704	5
38	13-Hydroxy-16-kauren-19-al or isomer	C20H30O2	35.5	303.232		285.221	275.237	267.211	257.226	95.086	5
39	Bruguierol A	C12H14O2	36.07	191.107		173.096	161.095	147.08	135.081	107.049	3
40	1-Hydroxy-8(14)-isopimaren-1,15,16-triol or isomer	C20H34O3	36.39	323.259		305.247	287.237	269.226	257.226	95.0859	5
41	Dihydroxy-methoxy-methylxanthone	C15H12O5	37.84		271.061	256.038	228.043	227.035
42	1-Hydroxy-8(14)-isopimaren-1,15,16-triol or isomer	C20H34O3	38.07	323.259		305.247	287.237	269.226	257.226	95.0859	5
43	13-Hydroxy-16-kauren-19-al or isomer	C20H30O2	39.38	303.232		285.221	275.238	267.211	257.226	109.101	5
44	Unidentified xanthone	C18H16O7	43.29		343.082	328.059	313.036	259.061	231.066	83.0123
45	Isopimar-7-en-15,16-diol or isomer	C20H34O2	43.71	307.264		289.252	271.242	247.241	231.21	81.0704	5
46	Isopimar-7-en-15,16-diol or isomer	C20H34O2	43.96	307.264		289.253	271.242	247.242	231.211	81.0704	5
	1 Confirmed by standard
	1. Raihan, S. M. Abu, ACGC Chemical Research Communicationas, 2, 21 (1994)
	2. Homhual, S, Zhang, H-J., Bunypraphatsara, N., Kondratyuk, T. P., Santarsiero, B. D., Mesecar, A. D., Herunsalee, A., Chaukul, W., Pezzuto, J. M., Fong, H. H. S., Planta Medica, 72, 255 (2006)
	3. Han, L., Huang, X., Sattler, I., Moellmann, U., Fu, H., Lin, W., Grabley, S., Planta Medica, 71, 160 (2005)
	4. Han, L., Huang, X., Sattler, I., Dahse, H.-M., Fu, H., Lin, W., Grabley, S., Journal of Natural Products, 67(9), 1620 (2004)
	5. Subrahmanyam, C., Rao, B. V., Ward, R. S., Hursthouse, M. B., Hibbs, D. E., Phytochemistry, 51, 83 (1999)

## Sheet: Bruguiera_root_EtAc
No.	Name	Formula	Rt	[M + H]+	[M - H]-	Fragment 1	Fragment 2	Fragment 3	Fragment 4	Fragment 5	Literature
1	Quinic acid	C7H12O6	1.25		191.056	173.044	127.039	111.044	93.0329	85.0279
2	Brugierol	C3H6O2S2	1.63	138.989		120.978	102.968	92.9832	86.9904		2
3	Gallocatechin	C15H14O7	4.6		305.066	261.076	219.066	167.034	137.023	125.023
4	Protocatechuic acid (3,4-Dihydroxybenzoic acid)	C7H6O4	4.68		153.019	109.028	108.02	91.0172	81.0332
51	Catechin	C15H14O6	13.31		289.071	245.082	205.05	203.071	125.023	109.028
61	Epigallocatechin	C15H14O7	13.62		305.066	261.076	219.066	167.034	137.023	125.023
7	Caffeic acid	C9H8O4	14.28		179.034	135.044	107.049
8	Unidentified compound	C11H12O4	14.97		207.066	163.075	122.036	109.028
9	Procyanidin B	C30H26O12	15.21		577.135	425.088	407.077	289.072	161.023	125.023
101	Vanillin	C8H8O3	15.46	153.055		125.06	111.044	110.037	93.034	65.0393
11	Syringic acid	C9H10O5	15.81		197.045	182.021	166.998	153.054	138.031	123.007
12	Procyanidin C	C45H38O18	16.91		865.198	577.136	407.077	289.072	161.023	125.023
131	Epicatechin	C15H14O6	17.06		289.071	245.082	205.05	203.071	125.023	109.028
141	4-Coumaric acid	C9H8O3	17.71		163.04	119.049	93.0332
15	Antiarol (3,4,5-Trimethoxyphenol)	C9H12O4	17.89	185.081		170.058	154.062	153.055	139.039	125.06
16	3,4-Dihydro-3-hydroxy-7-methoxy-2H-1,5-benzodithiepine-6,9-dione	C10H10O4S2	18.23	259.01		240.999	225.022	208.019	207.011	73.0113
17	Cinchonain I isomer 1	C24H20O9	18.88		451.103	341.067	217.014	189.019
18	Epiafzelechin	C15H14O5	19.02		273.076	255.066	229.087	189.055	137.023	97.0281
19	Ferulic acid	C10H10O4	19.26		193.05	178.026	149.06	137.023	134.036	121.028
201	Taxifolin (Dihydroquercetin)	C15H12O7	19.26		303.05	285.041	199.04	175.039	153.018	125.023
21	4-Hydroxy-3-methoxycinnamaldehyde (Coniferyl aldehyde)	C10H10O3	19.99	179.071		161.06	147.044	133.065	119.049	55.0186
22	Isoferulic acid	C10H10O4	20.32		193.05	178.026	149.059	137.024	134.036
23	Trihydroxystilbene	C14H12O3	20.86	229.086		211.076	183.081	165.07	135.044	107.049
24	Cinchonain I isomer 2	C24H20O9	21.29		451.103	341.067	217.013	189.018
25	Cinchonain I isomer 3	C24H20O9	22.28		451.103	341.067	217.014	189.019
261	Rutin (Quercetin-3-O-rutinoside)	C27H30O16	23.02	611.161		465.103	303.05	129.055	85.029	71.0498
27	Azelaic acid	C9H16O4	24.47		187.097	169.086	143.107	125.096	123.08	97.0645
28	Methoxy-trihydroxy(iso)flavone	C16H12O6	24.71		299.056	284.032	283.024	256.038	133.028
29	Kaempferol-3-O-rutinoside (Nicotiflorin)	C27H30O15	24.85		593.151	327.052	285.041	284.033	255.03	227.034
30	Cinchonain I isomer 4	C24H20O9	24.94		451.103	341.067	217.014	189.019
31	Gramrione (5,5'-Dimethoxy-3',4',7-trihydroxyflavone)	C17H14O7	25.01		329.066	314.043	299.02	271.025			1
321	Quercetin (3,3',4',5,7-Pentahydroxyflavone)	C15H10O7	26.97		301.035	273.041	245.045	178.998	151.002	107.013
331	Naringenin (4',5,7-Trihydroxyflavanone)	C15H12O5	27.19		271.061	177.018	151.002	119.049	107.013	93.0331
34	Sebacic acid	C10H18O4	27.97		201.113	183.102	157.122	139.112	111.08
351	Phloretin	C15H14O5	28.14		273.076	229.086	179.034	167.034	123.044	119.049
36	Tricin (3',5'-Dimethoxy-4',5,7-trihydroxyflavone)	C17H14O7	29.84		329.066	314.044	313.037	299.02	271.025	227.034
37	Norstictic acid	C18H12O9	32.46		371.04	327.051	283.062	255.066	243.03	227.035
38	Methyl-trihydroxyxanthone	C14H10O5	32.88		257.045	229.051	215.035	213.055	189.055	185.06
39	16,17-Dihydroxy-9(11)-kauren-19-al or Steviol	C20H30O3	33.75	319.227		301.216	283.206	273.221	255.21	241.195	4, 5
40	1-Hydroxy-8(14)-isopimaren-1,15,16-triol or isomer	C20H34O3	33.83	323.259		305.248	287.237	269.226	245.227	81.0705	5
41	Bruguierol A	C12H14O2	36.04	191.107		173.096	161.096	147.081	135.081	107.049	3
42	1-Hydroxy-8(14)-isopimaren-1,15,16-triol or isomer	C20H34O3	36.37	323.259		305.248	287.237	269.226	257.226	95.086	5
43	Dihydroxy-methoxy-methylxanthone	C15H12O5	37.8		271.061	256.038	228.042	227.035
44	1-Hydroxy-8(14)-isopimaren-1,15,16-triol or isomer	C20H34O3	38.06	323.259		305.248	287.237	269.226	257.226	95.086	5
45	13-Hydroxy-16-kauren-19-al or isomer	C20H30O2	39.38	303.232		285.221	275.236	267.211	257.226	109.102	5
46	Unidentified xanthone isomer 1	C18H16O7	41.84		343.082	328.059	313.036	259.061	231.066	83.0123
47	Unidentified xanthone isomer 2	C18H16O7	43.27		343.082	328.059	313.036	259.061	231.066	83.0123
48	Isopimar-7-en-15,16-diol or isomer	C20H34O2	43.71	307.264		289.253	271.242	247.243	231.211	81.0705	5
49	Isopimar-7-en-15,16-diol or isomer	C20H34O2	43.93	307.264		289.252	271.242	247.242	231.211	81.0704	5
	1 Confirmed by standard
	1. Raihan, S. M. Abu, ACGC Chemical Research Communicationas, 2, 21 (1994)
	2. Homhual, S, Zhang, H-J., Bunypraphatsara, N., Kondratyuk, T. P., Santarsiero, B. D., Mesecar, A. D., Herunsalee, A., Chaukul, W., Pezzuto, J. M., Fong, H. H. S., Planta Medica, 72, 255 (2006)
	3. Han, L., Huang, X., Sattler, I., Moellmann, U., Fu, H., Lin, W., Grabley, S., Planta Medica, 71, 160 (2005)
	4. Han, L., Huang, X., Sattler, I., Dahse, H.-M., Fu, H., Lin, W., Grabley, S., Journal of Natural Products, 67(9), 1620 (2004)
	5. Subrahmanyam, C., Rao, B. V., Ward, R. S., Hursthouse, M. B., Hibbs, D. E., Phytochemistry, 51, 83 (1999)
