# Supplementary material for: Bruguiera gymnorhiza (L.) Lam. at the Forefront of Pharma to Confront Zika Virus and Microbial Infections—An In Vitro and In Silico Perspective
Source: Molecules. 2021 Sep 23;26(19):5768. doi: 10.3390/molecules26195768 (PMC8510246; doi:10.3390/molecules26195768)
Supplement: Supplementary file 1 [file molecules-26-05768-s001.zip › SUPPLEMENTAL MATERIALS/Identified_compounds_Bruguiera_Twig.xlsx]

## Sheet: Bruguiera_twig_MeOH
No.	Name	Formula	Rt	[M + H]+	[M - H]-	Fragment 1	Fragment 2	Fragment 3	Fragment 4	Fragment 5	Literature
1	Quinic acid	C7H12O6	1.19		191.056	173.044	127.039	111.044	93.0331	85.028
2	Citric acid	C6H8O7	1.55		191.019	173.008	129.018	111.007	87.0073	85.028
3	Brugierol	C3H6O2S2	1.66	138.989		120.978	102.968	92.9833	86.9905		2
4	Gallocatechin	C15H14O7	4.58		305.066	261.077	219.066	167.034	137.023	125.023
5	Protocatechuic acid (3,4-Dihydroxybenzoic acid)	C7H6O4	4.7		153.019	109.028	108.02	91.0175	81.033
6	Neochlorogenic acid (5-O-Caffeoylquinic acid)	C16H18O9	8.69	355.103		163.039	145.029	135.044	117.034	89.0391
7	Syringic acid-O-hexoside isomer 1	C15H20O10	9.93		359.098	197.045	182.021	166.998	153.055	138.031
8	Syringic acid-O-hexoside isomer 2	C15H20O10	10.66		359.098	197.045	182.021	166.998	153.055	138.031
91	Catechin	C15H14O6	13.33		289.071	245.082	205.05	203.071	125.023	109.028
101	Epigallocatechin	C15H14O7	13.64		305.066	261.077	219.066	167.034	137.023	125.023
111	Chlorogenic acid (3-O-Caffeoylquinic acid)	C16H18O9	14.21	355.103		163.039	145.029	135.044	117.034	89.039
12	Caffeic acid	C9H8O4	14.32		179.034	135.044	107.049
13	Procyanidin B	C30H26O12	15.21		577.135	425.089	407.078	289.072	161.023	125.023
14	Chryptochlorogenic acid (4-O-Caffeoylquinic acid)	C16H18O9	15.56	355.103		163.039	145.029	135.044	117.034	89.039
15	Syringic acid	C9H10O5	15.81		197.045	182.021	166.998	153.055	138.031	123.007
16	Procyanidin C	C45H38O18	16.95		865.198	577.136	407.077	289.072	161.023	125.023
171	Epicatechin	C15H14O6	17.07		289.071	245.082	205.05	203.071	125.023	109.028
18	3-(Benzoyloxy)-2-hydroxypropylglucuronic acid	C16H20O10	17.59		371.098	249.062	231.051	175.024	121.028	113.023
191	4-Coumaric acid	C9H8O3	17.75		163.04	119.049	93.0331
20	Antiarol (3,4,5-Trimethoxyphenol)	C9H12O4	17.93	185.081		170.058	154.063	153.055	139.039	125.06
21	3,4-Dihydro-3-hydroxy-7-methoxy-2H-1,5-benzodithiepine-6,9-dione	C10H10O4S2	18.25	259.01		240.999	225.022	208.019	207.011	73.0113
22	Riboflavin	C17H20N4O6	18.64	377.146		359.134	243.088	200.083	172.087	99.0446
23	Cinchonain I isomer 1	C24H20O9	18.9		451.103	341.067	217.013	189.019
24	Ferulic acid	C10H10O4	19.29		193.05	178.026	149.06	137.024	134.036	121.028
25	Loliolide or Isololiolide	C11H16O3	19.5	197.118		179.107	161.096	135.117	133.101	107.086
26	Cinchonain I isomer 2	C24H20O9	21.27		451.103	341.066	217.013	189.019
27	Cinchonain I isomer 3	C24H20O9	22.29		451.103	341.067	217.013	189.019
281	Rutin (Quercetin-3-O-rutinoside)	C27H30O16	22.97	611.161		465.105	303.05	129.055	85.029	71.0498
29	Azelaic acid	C9H16O4	24.5		187.097	169.086	143.106	125.096	123.08	97.0645
30	Methoxy-trihydroxy(iso)flavone	C16H12O6	24.72		299.056	284.033	283.025	256.038	133.028
31	Kaempferol-3-O-rutinoside (Nicotiflorin)	C27H30O15	24.88		593.151	327.053	285.041	284.034	255.03	227.034
32	Cinchonain I isomer 4	C24H20O9	24.97		451.103	341.067	217.014	189.019
33	Gramrione (5,5'-Dimethoxy-3',4',7-trihydroxyflavone)	C17H14O7	25.04		329.066	314.044	299.021	271.025			1
34	Dihydroxy-methoxy(iso)flavone	C16H12O5	26.53		283.061	268.039	267.029	240.043	239.034	211.04
35	Dihydroxy-dimethoxy(iso)flavone	C17H14O6	26.87	315.087		300.063	299.055	285.039	272.068	257.044
36	Dihydroxy-trimethoxy(iso)flavone	C18H16O7	26.9		343.082	328.059	327.05	313.036	299.057	285.041
371	Naringenin (4',5,7-Trihydroxyflavanone)	C15H12O5	27.21		271.061	177.017	151.003	119.049	107.012	93.0329
38	16,17-Dihydroxy-9(11)-kauran-19-al	C20H32O3	32.42	321.243		303.232	285.221	273.222	267.211	255.211	7
39	16,17-Dihydroxy-9(11)-kauren-19-al or Steviol	C20H30O3	33.79	319.227		301.216	283.206	273.222	255.211	241.195	4, 5
40	1-Hydroxy-8(14)-isopimaren-1,15,16-triol or isomer	C20H34O3	33.88	323.259		305.248	287.237	269.227	245.227	81.0705	5
41	Methyl 16α,17-dihydroxy-9(11)-kauren-19-oate or isomer	C21H32O4	34.81	349.238		331.227	299.201	271.206	253.195	121.102	4
42	13-Hydroxy-16-kauren-19-al or isomer	C20H30O2	35.53	303.232		285.222	275.238	267.211	257.227	95.0861	5
43	16,17-Dihydroxy-9(11)-kauran-19-al isomer	C20H32O3	35.68	321.243		303.232	285.222	273.222	267.211	255.211
44	Bruguierol A	C12H14O2	36.08	191.107		173.096	161.096	147.081	135.081	107.05	3
45	Methyl 16α,17-dihydroxy-9(11)-kauren-19-oate or isomer	C21H32O4	36.14	349.238		331.227	299.201	271.206	253.195	121.102	4
46	1-Hydroxy-8(14)-isopimaren-1,15,16-triol or isomer	C20H34O3	36.42	323.259		305.248	287.237	269.227	257.227	95.0861	5
47	1-Hydroxy-8(14)-isopimaren-1,15,16-triol or isomer	C20H34O3	38.09	323.259		305.248	287.237	269.227	257.226	95.0861	5
48	13-Hydroxy-16-kauren-19-al or isomer	C20H30O2	39.4	303.232		285.221	275.236	267.211	257.227	109.102	5
49	Isopimar-7-en-15,16-diol or isomer	C20H34O2	43.74	307.264		289.253	271.242	247.242	231.211	81.0705	5
50	Isopimar-7-en-15,16-diol or isomer	C20H34O2	43.99	307.264		289.253	271.242	247.243	231.211	81.0705	5
51	Lupeol caffeate	C39H56O4	52.71		587.41	179.035	161.023	135.044			6
52	Lupeol coumarate	C39H56O3	54.51		571.415	163.039	145.028	119.049			6
	1 Confirmed by standard
	1. Raihan, S. M. Abu, ACGC Chemical Research Communicationas, 2, 21 (1994)
	2. Homhual, S, Zhang, H-J., Bunypraphatsara, N., Kondratyuk, T. P., Santarsiero, B. D., Mesecar, A. D., Herunsalee, A., Chaukul, W., Pezzuto, J. M., Fong, H. H. S., Planta Medica, 72, 255 (2006)
	3. Han, L., Huang, X., Sattler, I., Moellmann, U., Fu, H., Lin, W., Grabley, S., Planta Medica, 71, 160 (2005)
	4. Han, L., Huang, X., Sattler, I., Dahse, H.-M., Fu, H., Lin, W., Grabley, S., Journal of Natural Products, 67(9), 1620 (2004)
	5. Subrahmanyam, C., Rao, B. V., Ward, R. S., Hursthouse, M. B., Hibbs, D. E., Phytochemistry, 51, 83 (1999)
	6. Chumkaew, P., Kato, S., Chantrapromma, K., Chemical and Pharmaceutical Bulletin, 53(1), 95 (2005)
	7. Yang, Y. L., Chang, F. R., Wu, C. C., Wang, W. Y., Wu, Y. C., Journal of Natural Products, 65(10), 1462 (2002)

## Sheet: Bruguiera_twig_decoction
No.	Name	Formula	Rt	[M + H]+	[M - H]-	Fragment 1	Fragment 2	Fragment 3	Fragment 4	Fragment 5	Literature
1	Quinic acid	C7H12O6	1.19		191.056	173.044	127.039	111.044	93.0331	85.028
2	Citric acid	C6H8O7	1.57		191.019	173.008	129.018	111.007	87.0073	85.028
3	Brugierol	C3H6O2S2	1.66	138.989		120.978	102.968	92.9832	86.9905		2
4	Gallocatechin	C15H14O7	4.53		305.066	261.077	219.066	167.034	137.023	125.023
5	Protocatechuic acid (3,4-Dihydroxybenzoic acid)	C7H6O4	4.69		153.019	109.028	108.02	91.0175	81.0333
6	Neochlorogenic acid (5-O-Caffeoylquinic acid)	C16H18O9	8.67	355.103		163.039	145.029	135.044	117.034	89.0389
7	Syringic acid-O-hexoside	C15H20O10	10.61		359.098	197.045	182.022	166.998	153.055	138.031
8	Procyanidin B isomer 1	C30H26O12	12.06		577.135	425.09	407.077	289.072	161.024	125.023
91	Catechin	C15H14O6	13.32		289.071	245.082	205.05	203.071	125.023	109.028
10	Procyanidin B isomer 2	C30H26O12	13.47		577.135	425.089	407.079	289.072	161.024	125.023
111	Epigallocatechin	C15H14O7	13.62		305.066	261.077	219.066	167.034	137.023	125.023
121	Chlorogenic acid (3-O-Caffeoylquinic acid)	C16H18O9	14.23	355.103		163.039	145.029	135.044	117.034	89.0391
13	Caffeic acid	C9H8O4	14.36		179.034	135.044	107.049
14	Procyanidin B isomer 3	C30H26O12	15.23		577.135	425.088	407.078	289.072	161.023	125.023
15	Chryptochlorogenic acid (4-O-Caffeoylquinic acid)	C16H18O9	15.58	355.103		163.039	145.029	135.044	117.034	89.0392
16	Syringic acid	C9H10O5	15.83		197.045	182.022	166.998	153.055	138.031	123.007
17	Procyanidin C	C45H38O18	16.95		865.198	577.134	407.078	289.073	161.024	125.023
181	Epicatechin	C15H14O6	17.09		289.071	245.082	205.05	203.071	125.023	109.028
19	3-(Benzoyloxy)-2-hydroxypropylglucuronic acid	C16H20O10	17.6		371.098	249.062	231.051	175.024	121.028	113.023
201	4-Coumaric acid	C9H8O3	17.75		163.04	119.049	93.0331
21	Antiarol (3,4,5-Trimethoxyphenol)	C9H12O4	17.94	185.081		170.058	154.063	153.055	139.039	125.06
22	3,4-Dihydro-3-hydroxy-7-methoxy-2H-1,5-benzodithiepine-6,9-dione	C10H10O4S2	18.25	259.01		240.999	225.022	208.019	207.012	73.0113
23	Cinchonain I isomer 1	C24H20O9	18.9		451.103	341.067	217.014	189.019
24	Ferulic acid	C10H10O4	19.29		193.05	178.026	149.06	137.023	134.036	121.028
25	Loliolide or Isololiolide	C11H16O3	19.52	197.118		179.107	161.096	135.117	133.101	107.086
261	Rutin (Quercetin-3-O-rutinoside)	C27H30O16	23.04	611.161		465.103	303.05	129.055	85.0291	71.0498
27	Azelaic acid	C9H16O4	24.49		187.097	169.086	143.107	125.096	123.08	97.0645
28	Methoxy-trihydroxy(iso)flavone	C16H12O6	24.72		299.056	284.034	283.026	256.038	133.028
29	Kaempferol-3-O-rutinoside (Nicotiflorin)	C27H30O15	24.86		593.151	327.053	285.041	284.034	255.029	227.034
30	Cinchonain I isomer 2	C24H20O9	24.95		451.103	341.067	217.014	189.019
31	Gramrione (5,5'-Dimethoxy-3',4',7-trihydroxyflavone)	C17H14O7	25.04		329.066	314.044	299.021	271.025			1
32	Dihydroxy-trimethoxy(iso)flavone	C18H16O7	26.91		343.082	328.059	327.05	313.036	299.057	285.041
33	16,17-Dihydroxy-9(11)-kauran-19-al	C20H32O3	32.4	321.243		303.231	285.222	273.221	267.211	255.211	7
34	16,17-Dihydroxy-9(11)-kauren-19-al or Steviol	C20H30O3	33.78	319.227		301.217	283.206	273.221	255.21	241.195	4, 5
35	Methyl 16α,17-dihydroxy-9(11)-kauren-19-oate or isomer	C21H32O4	34.79	349.238		331.227	299.201	271.206	253.195	121.102	4
36	13-Hydroxy-16-kauren-19-al or isomer	C20H30O2	35.51	303.232		285.222	275.237	267.21	257.227	95.0861	5
37	16,17-Dihydroxy-9(11)-kauran-19-al isomer	C20H32O3	35.67	321.243		303.233	285.221	273.221	267.21	255.211
38	Bruguierol A	C12H14O2	36.08	191.107		173.096	161.096	147.081	135.081	107.05	3
39	Methyl 16α,17-dihydroxy-9(11)-kauren-19-oate or isomer	C21H32O4	36.14	349.238		331.227	299.2	271.206	253.195	121.101	4
	1 Confirmed by standard
	1. Raihan, S. M. Abu, ACGC Chemical Research Communicationas, 2, 21 (1994)
	2. Homhual, S, Zhang, H-J., Bunypraphatsara, N., Kondratyuk, T. P., Santarsiero, B. D., Mesecar, A. D., Herunsalee, A., Chaukul, W., Pezzuto, J. M., Fong, H. H. S., Planta Medica, 72, 255 (2006)
	3. Han, L., Huang, X., Sattler, I., Moellmann, U., Fu, H., Lin, W., Grabley, S., Planta Medica, 71, 160 (2005)
	4. Han, L., Huang, X., Sattler, I., Dahse, H.-M., Fu, H., Lin, W., Grabley, S., Journal of Natural Products, 67(9), 1620 (2004)
	5. Subrahmanyam, C., Rao, B. V., Ward, R. S., Hursthouse, M. B., Hibbs, D. E., Phytochemistry, 51, 83 (1999)
	6. Chumkaew, P., Kato, S., Chantrapromma, K., Chemical and Pharmaceutical Bulletin, 53(1), 95 (2005)
	7. Yang, Y. L., Chang, F. R., Wu, C. C., Wang, W. Y., Wu, Y. C., Journal of Natural Products, 65(10), 1462 (2002)

## Sheet: Bruguiera_twig_water
No.	Name	Formula	Rt	[M + H]+	[M - H]-	Fragment 1	Fragment 2	Fragment 3	Fragment 4	Fragment 5	Literature
1	Brugierol	C3H6O2S2	1.67	138.989		120.978	102.967	92.9831	86.9903		2
2	Protocatechuic acid (3,4-Dihydroxybenzoic acid)	C7H6O4	4.7		153.019	109.028	108.02	91.0175	81.0331
3	Caffeic acid	C9H8O4	14.36		179.034	135.044	107.049
4	Antiarol (3,4,5-Trimethoxyphenol)	C9H12O4	17.93	185.081		170.057	154.062	153.055	139.039	125.06
5	Riboflavin	C17H20N4O6	18.65	377.146		359.134	243.088	200.082	172.087	99.0444
6	Azelaic acid	C9H16O4	24.48		187.097	169.086	143.106	125.096	123.08	97.0643
7	16,17-Dihydroxy-9(11)-kauran-19-al	C20H32O3	32.4	321.243		303.231	285.221	273.222	267.211	255.21	7
8	16,17-Dihydroxy-9(11)-kauren-19-al or Steviol	C20H30O3	33.78	319.227		301.216	283.206	273.222	255.21	241.195	4, 5
9	Bruguierol A	C12H14O2	36.07	191.107		173.096	161.096	147.081	135.081	107.049	3
	1 Confirmed by standard
	1. Raihan, S. M. Abu, ACGC Chemical Research Communicationas, 2, 21 (1994)
	2. Homhual, S, Zhang, H-J., Bunypraphatsara, N., Kondratyuk, T. P., Santarsiero, B. D., Mesecar, A. D., Herunsalee, A., Chaukul, W., Pezzuto, J. M., Fong, H. H. S., Planta Medica, 72, 255 (2006)
	3. Han, L., Huang, X., Sattler, I., Moellmann, U., Fu, H., Lin, W., Grabley, S., Planta Medica, 71, 160 (2005)
	4. Han, L., Huang, X., Sattler, I., Dahse, H.-M., Fu, H., Lin, W., Grabley, S., Journal of Natural Products, 67(9), 1620 (2004)
	5. Subrahmanyam, C., Rao, B. V., Ward, R. S., Hursthouse, M. B., Hibbs, D. E., Phytochemistry, 51, 83 (1999)
	6. Chumkaew, P., Kato, S., Chantrapromma, K., Chemical and Pharmaceutical Bulletin, 53(1), 95 (2005)
	7. Yang, Y. L., Chang, F. R., Wu, C. C., Wang, W. Y., Wu, Y. C., Journal of Natural Products, 65(10), 1462 (2002)

## Sheet: Bruguiera_twig_EtAc
No.	Name	Formula	Rt	[M + H]+	[M - H]-	Fragment 1	Fragment 2	Fragment 3	Fragment 4	Fragment 5	Literature
1	Quinic acid	C7H12O6	1.23		191.056	173.044	127.039	111.044	93.0331	85.028
2	Citric acid	C6H8O7	1.27		191.019	173.008	129.018	111.007	87.0073	85.028
3	Brugierol	C3H6O2S2	1.65	138.989		120.978	102.968	92.9832	86.9905		2
4	Protocatechuic acid (3,4-Dihydroxybenzoic acid)	C7H6O4	4.68		153.019	109.028	108.02	91.0174	81.0332
5	Syringic acid-O-hexoside isomer 1	C15H20O10	9.78		359.098	197.045	182.022	166.998	153.054	138.031
6	Syringic acid-O-hexoside isomer 2	C15H20O10	10.67		359.098	197.045	182.021	166.998	153.054	138.031
7	Caffeic acid	C9H8O4	14.3		179.034	135.044	107.049
81	Vanillin	C8H8O3	15.49	153.055		125.06	111.044	110.037	93.0339	65.0392
9	Syringic acid	C9H10O5	15.8		197.045	182.021	166.998	153.055	138.031	123.007
10	Ethyl syringate	C11H14O5	16.73	227.092		181.05	155.07	140.047	123.044	95.0497
111	4-Coumaric acid	C9H8O3	17.73		163.04	119.049	93.0333
12	Antiarol (3,4,5-Trimethoxyphenol)	C9H12O4	17.92	185.081		170.057	154.062	153.055	139.039	125.06
13	3,4-Dihydro-3-hydroxy-7-methoxy-2H-1,5-benzodithiepine-6,9-dione	C10H10O4S2	18.24	259.01		240.999	225.022	208.019	207.011	73.0113
14	Ferulic acid	C10H10O4	19.27		193.05	178.026	149.06	137.023	134.036	121.028
15	Loliolide or Isololiolide	C11H16O3	19.48	197.118		179.107	161.096	135.117	133.101	107.086
16	Coumarin	C9H6O2	19.73	147.045		119.05	105.07	103.055	91.0547
17	4-Hydroxy-3-methoxycinnamaldehyde (Coniferyl aldehyde)	C10H10O3	19.99	179.071		161.06	147.044	133.065	119.049	55.0181
18	3,5-Dimethoxy-4-hydroxycinnamaldehyde (Sinapyl aldehyde)	C11H12O4	20.44	209.081		191.07	177.055	149.06	145.029	55.0186
191	Isoquercitrin (Hirsutrin, Quercetin-3-O-glucoside)	C21H20O12	22.94		463.088	301.037	300.028	271.025	255.03
20	Azelaic acid	C9H16O4	24.47		187.097	169.086	143.107	125.096	123.08	97.0645
21	Methoxy-trihydroxy(iso)flavone	C16H12O6	24.72		299.056	284.033	283.025	256.038	133.028
22	Gramrione (5,5'-Dimethoxy-3',4',7-trihydroxyflavone)	C17H14O7	25.03		329.066	314.043	299.02	271.025			1
23	Dihydroxy-methoxy(iso)flavone	C16H12O5	26.51		283.061	268.038	267.028	240.043	239.034	211.04
24	Dihydroxy-dimethoxy(iso)flavone	C17H14O6	26.85	315.087		300.063	299.055	285.039	272.068	257.045
25	Dihydroxy-trimethoxy(iso)flavone	C18H16O7	26.89		343.082	328.059	327.05	313.036	299.057	285.041
261	Naringenin (4',5,7-Trihydroxyflavanone)	C15H12O5	27.2		271.061	177.018	151.002	119.049	107.012	93.0328
27	Tricin (3',5'-Dimethoxy-4',5,7-trihydroxyflavone)	C17H14O7	29.86		329.066	314.043	313.036	299.02	271.025	227.034
28	16,17-Dihydroxy-9(11)-kauran-19-al	C20H32O3	32.38	321.243		303.232	285.221	273.221	267.211	255.21	7
29	16,17-Dihydroxy-9(11)-kauren-19-al or Steviol	C20H30O3	33.76	319.227		301.216	283.206	273.221	255.211	241.195	4, 5
30	1-Hydroxy-8(14)-isopimaren-1,15,16-triol or isomer	C20H34O3	33.84	323.259		305.248	287.237	269.226	245.227	81.0705	5
31	Methyl 16α,17-dihydroxy-9(11)-kauren-19-oate or isomer	C21H32O4	34.76	349.238		331.227	299.2	271.206	253.195	121.101	4
32	13-Hydroxy-16-kauren-19-al or isomer	C20H30O2	35.49	303.232		285.221	275.237	267.211	257.226	95.086	5
33	16,17-Dihydroxy-9(11)-kauran-19-al isomer 1	C20H32O3	35.65	321.243		303.232	285.221	273.221	267.211	255.211
34	Bruguierol A	C12H14O2	36.05	191.107		173.096	161.096	147.081	135.081	107.049	3
35	Methyl 16α,17-dihydroxy-9(11)-kauren-19-oate or isomer	C21H32O4	36.11	349.238		331.227	299.2	271.205	253.195	121.101	4
36	1-Hydroxy-8(14)-isopimaren-1,15,16-triol or isomer	C20H34O3	36.38	323.259		305.248	287.237	269.226	257.226	95.086	5
37	1-Hydroxy-8(14)-isopimaren-1,15,16-triol or isomer	C20H34O3	38.06	323.259		305.248	287.237	269.226	257.226	95.086	5
38	16,17-Dihydroxy-9(11)-kauran-19-al isomer 2	C20H32O3	38.31	321.243		303.232	285.221	273.221	267.211	255.212
39	13-Hydroxy-16-kauren-19-al or isomer	C20H30O2	39.37	303.232		285.221	275.237	267.211	257.227	109.102	5
40	Isopimar-7-en-15,16-diol or isomer	C20H34O2	43.69	307.264		289.253	271.242	247.243	231.211	81.0705	5
41	Isopimar-7-en-15,16-diol or isomer	C20H34O2	43.95	307.264		289.253	271.242	247.242	231.211	81.0704	5
	1 Confirmed by standard
	1. Raihan, S. M. Abu, ACGC Chemical Research Communicationas, 2, 21 (1994)
	2. Homhual, S, Zhang, H-J., Bunypraphatsara, N., Kondratyuk, T. P., Santarsiero, B. D., Mesecar, A. D., Herunsalee, A., Chaukul, W., Pezzuto, J. M., Fong, H. H. S., Planta Medica, 72, 255 (2006)
	3. Han, L., Huang, X., Sattler, I., Moellmann, U., Fu, H., Lin, W., Grabley, S., Planta Medica, 71, 160 (2005)
	4. Han, L., Huang, X., Sattler, I., Dahse, H.-M., Fu, H., Lin, W., Grabley, S., Journal of Natural Products, 67(9), 1620 (2004)
	5. Subrahmanyam, C., Rao, B. V., Ward, R. S., Hursthouse, M. B., Hibbs, D. E., Phytochemistry, 51, 83 (1999)
	6. Chumkaew, P., Kato, S., Chantrapromma, K., Chemical and Pharmaceutical Bulletin, 53(1), 95 (2005)
	7. Yang, Y. L., Chang, F. R., Wu, C. C., Wang, W. Y., Wu, Y. C., Journal of Natural Products, 65(10), 1462 (2002)
